# Supplementary material for: Lanthanum(III) triggers AtrbohD- and jasmonic acid-dependent systemic endocytosis in plants
Source: Nat Commun. 2021 Jul 15;12:4327. doi: 10.1038/s41467-021-24379-z (PMC8282819; doi:10.1038/s41467-021-24379-z)
Supplement: Supplementary file 5 — Source Data [file 41467_2021_24379_MOESM5_ESM.xlsx]

## Sheet: Figure 1
Fig. 1b left
Plant	Concentration of LaCl3 (μM)	Frequency of cells with endocytosis in roots of Col-0 (%)																		p value between comparison group
																				0	30	80
Col-0	0	Measurement 1			Measurement 2			Measurement 3			Measurement 4			Measurement 5			Measurement 6			-	0	0
		Replicate 1	Replicate 2	Replicate 3	Replicate 1	Replicate 2	Replicate 3	Replicate 1	Replicate 2	Replicate 3	Replicate 1	Replicate 2	Replicate 3	Replicate 1	Replicate 2	Replicate 3	Replicate 1	Replicate 2	Replicate 3
		56	48	44	55	57	55	63	59	60	67	65	62	47	57	47	58	64	67
		Mean value of measurement 1			Mean value of measurement 2			Mean value of measurement 3			Mean value of measurement 4			Mean value of measurement 5			Mean value of measurement 6
		49.3333			55.6667			60.6667			64.6667			50.3333			63
		Mean value of six measurement			SEM
		57.2778			6.52318
	30	Measurement 1			Measurement 2			Measurement 3			Measurement 4			Measurement 5			Measurement 6			0	-	0
		Replicate 1	Replicate 2	Replicate 3	Replicate 1	Replicate 2	Replicate 3	Replicate 1	Replicate 2	Replicate 3	Replicate 1	Replicate 2	Replicate 3	Replicate 1	Replicate 2	Replicate 3	Replicate 1	Replicate 2	Replicate 3
		66	66	67	64	65	66	72	75	70	79	80	83	80	80	81	80	77	76
		Mean value of measurement 1			Mean value of measurement 2			Mean value of measurement 3			Mean value of measurement 4			Mean value of measurement 5			Mean value of measurement 6
		66.3333			65			72.3333			80.6667			80.3333			77.6667
		Mean value of six measurement			SEM
		73.7222			6.92954
	80	Measurement 1			Measurement 2			Measurement 3			Measurement 4			Measurement 5			Measurement 6			0	0	-
		Replicate 1	Replicate 2	Replicate 3	Replicate 1	Replicate 2	Replicate 3	Replicate 1	Replicate 2	Replicate 3	Replicate 1	Replicate 2	Replicate 3	Replicate 1	Replicate 2	Replicate 3	Replicate 1	Replicate 2	Replicate 3
		100	100	100	95	94	93	94	95	97	95	97	100	86	91	91	87	87	88
		Mean value of measurement 1			Mean value of measurement 2			Mean value of measurement 3			Mean value of measurement 4			Mean value of measurement 5			Mean value of measurement 6
		100			94			95.3333			97.3333			89.3333			87.3333
		Mean value of six measurement			SEM
		93.8889			4.7966
Fig. 1b right
Plant	Concentration of LaCl3 (μM)	Average fluorescent area of FM4-64 in root cells with endocytosis																		p value between comparison group
																				0	30	80
Col-0	0	Measurement 1			Measurement 2			Measurement 3			Measurement 4			Measurement 5			Measurement 6			-	0.002	0
		Replicate 1	Replicate 2	Replicate 3	Replicate 1	Replicate 2	Replicate 3	Replicate 1	Replicate 2	Replicate 3	Replicate 1	Replicate 2	Replicate 3	Replicate 1	Replicate 2	Replicate 3	Replicate 1	Replicate 2	Replicate 3
		31532	29310	27299	20136	19388	21190	21055	19350	22008	23487	25963	23870	31259	30053	30639	22101	19985	25016
		Mean value of measurement 1			Mean value of measurement 2			Mean value of measurement 3			Mean value of measurement 4			Mean value of measurement 5			Mean value of measurement 6
		29380.3			20238			20804.3			24440			30650.3			22367.3
		Mean value of six measurement			SEM
		24646.7			4424.69
	30	Measurement 1			Measurement 2			Measurement 3			Measurement 4			Measurement 5			Measurement 6			0.002	-	0
		Replicate 1	Replicate 2	Replicate 3	Replicate 1	Replicate 2	Replicate 3	Replicate 1	Replicate 2	Replicate 3	Replicate 1	Replicate 2	Replicate 3	Replicate 1	Replicate 2	Replicate 3	Replicate 1	Replicate 2	Replicate 3
		30135	33259	34058	41057	43283	39016	30679	31250	33255	34666	33097	35221	40153	40058	39119	33256	35581	32074
		Mean value of measurement 1			Mean value of measurement 2			Mean value of measurement 3			Mean value of measurement 4			Mean value of measurement 5			Mean value of measurement 6
		32484			41118.7			31728			34328			39776.7			33637
		Mean value of six measurement			SEM
		35512.1			3950.37
	80	Measurement 1			Measurement 2			Measurement 3			Measurement 4			Measurement 5			Measurement 6			0	0	-
		Replicate 1	Replicate 2	Replicate 3	Replicate 1	Replicate 2	Replicate 3	Replicate 1	Replicate 2	Replicate 3	Replicate 1	Replicate 2	Replicate 3	Replicate 1	Replicate 2	Replicate 3	Replicate 1	Replicate 2	Replicate 3
		63259	64023	65023	59021	58730	57955	52033	50528	49968	52150	50155	53482	63371	64679	62588	63720	64300	62990
		Mean value of measurement 1			Mean value of measurement 2			Mean value of measurement 3			Mean value of measurement 4			Mean value of measurement 5			Mean value of measurement 6
		64101.7			58568.7			50843			51929			63546			63670
		Mean value of six measurement			SEM
		58776.4			6081.51
Fig. 1e left
Plant	Concentration of LaCl3 (μM)	Frequency of cells with CME in roots of pCLC1::CLC1-GFP (%)																		p value between comparison group
																				0	30	80
CLC1-GFP	0	Measurement 1			Measurement 2			Measurement 3			Measurement 4			Measurement 5			Measurement 6			-	0.001	0
		Replicate 1	Replicate 2	Replicate 3	Replicate 1	Replicate 2	Replicate 3	Replicate 1	Replicate 2	Replicate 3	Replicate 1	Replicate 2	Replicate 3	Replicate 1	Replicate 2	Replicate 3	Replicate 1	Replicate 2	Replicate 3
		47	46	42	48	48	52	55	56	54	58	59	59	45	46	49	59	62	60
		Mean value of measurement 1			Mean value of measurement 2			Mean value of measurement 3			Mean value of measurement 4			Mean value of measurement 5			Mean value of measurement 6
		45			49.3333			55			58.6667			46.6667			60.3333
		Mean value of six measurement			SEM
		52.5			6.41786
	30	Measurement 1			Measurement 2			Measurement 3			Measurement 4			Measurement 5			Measurement 6			0.001	-	0
		Replicate 1	Replicate 2	Replicate 3	Replicate 1	Replicate 2	Replicate 3	Replicate 1	Replicate 2	Replicate 3	Replicate 1	Replicate 2	Replicate 3	Replicate 1	Replicate 2	Replicate 3	Replicate 1	Replicate 2	Replicate 3
		71	69	68	72	79	77	78	80	73	55	60	68	67	58	55	69	69	70
		Mean value of measurement 1			Mean value of measurement 2			Mean value of measurement 3			Mean value of measurement 4			Mean value of measurement 5			Mean value of measurement 6
		69.3333			76			77			61			60			69.3333
		Mean value of six measurement			SEM
		68.7778			7.18228
	80	Measurement 1			Measurement 2			Measurement 3			Measurement 4			Measurement 5			Measurement 6			0	0	-
		Replicate 1	Replicate 2	Replicate 3	Replicate 1	Replicate 2	Replicate 3	Replicate 1	Replicate 2	Replicate 3	Replicate 1	Replicate 2	Replicate 3	Replicate 1	Replicate 2	Replicate 3	Replicate 1	Replicate 2	Replicate 3
		86	86	90	87	90	91	88	86	79	100	89	95	98	96	100	87	79	81
		Mean value of measurement 1			Mean value of measurement 2			Mean value of measurement 3			Mean value of measurement 4			Mean value of measurement 5			Mean value of measurement 6
		87.3333			89.3333			84.3333			94.6667			98			82.3333
		Mean value of six measurement			SEM
		89.3333			6.02587
Fig. 1e right
Plant	Concentration of LaCl3 (μM)	Average fluorescent area of CLC1-GFP in root cells with endocytosis																		p value between comparison group
																				0	30	80
CLC1-GFP	0	Measurement 1			Measurement 2			Measurement 3			Measurement 4			Measurement 5			Measurement 6			-	0.001	0
		Replicate 1	Replicate 2	Replicate 3	Replicate 1	Replicate 2	Replicate 3	Replicate 1	Replicate 2	Replicate 3	Replicate 1	Replicate 2	Replicate 3	Replicate 1	Replicate 2	Replicate 3	Replicate 1	Replicate 2	Replicate 3
		24355	25198	27568	20338	24597	22027	17028	16379	17455	14954	15028	15680	26540	26779	27230	17018	17100	16583
		Mean value of measurement 1			Mean value of measurement 2			Mean value of measurement 3			Mean value of measurement 4			Mean value of measurement 5			Mean value of measurement 6
		25707			22320.7			16954			15220.7			26849.7			16900.3
		Mean value of six measurement			SEM
		20658.7			4979.92
	0	Measurement 1			Measurement 2			Measurement 3			Measurement 4			Measurement 5			Measurement 6			0.001	-	0
		Replicate 1	Replicate 2	Replicate 3	Replicate 1	Replicate 2	Replicate 3	Replicate 1	Replicate 2	Replicate 3	Replicate 1	Replicate 2	Replicate 3	Replicate 1	Replicate 2	Replicate 3	Replicate 1	Replicate 2	Replicate 3
		34190	35228	32970	39538	38406	41027	29767	30455	28230	40050	40557	38252	33100	35261	32970	27351	29066	26290
		Mean value of measurement 1			Mean value of measurement 2			Mean value of measurement 3			Mean value of measurement 4			Mean value of measurement 5			Mean value of measurement 6
		34129.3			39657			29484			39619.7			33777			27569
		Mean value of six measurement			SEM
		34039.3			5007.82
	0	Measurement 1			Measurement 2			Measurement 3			Measurement 4			Measurement 5			Measurement 6			0	0	-
		Replicate 1	Replicate 2	Replicate 3	Replicate 1	Replicate 2	Replicate 3	Replicate 1	Replicate 2	Replicate 3	Replicate 1	Replicate 2	Replicate 3	Replicate 1	Replicate 2	Replicate 3	Replicate 1	Replicate 2	Replicate 3
		46031	47335	48058	57788	59194	56310	51906	52753	50579	60237	61128	58672	46233	45828	47051	45079	47083	46034
		Mean value of measurement 1			Mean value of measurement 2			Mean value of measurement 3			Mean value of measurement 4			Mean value of measurement 5			Mean value of measurement 6
		47141.3			57764			51746			60012.3			46370.7			46065.3
		Mean value of six measurement			SEM
		51516.6			6109.01
Fig. 1g top
Plant	Concentration of LaCl3 (μM)	Frequency of cells with endocytosis in roots																		p value between comparison group
																				0	30	80
Col-0	0	Measurement 1			Measurement 2			Measurement 3			Measurement 4			Measurement 5			Measurement 6			-	0.001	0
		Replicate 1	Replicate 2	Replicate 3	Replicate 1	Replicate 2	Replicate 3	Replicate 1	Replicate 2	Replicate 3	Replicate 1	Replicate 2	Replicate 3	Replicate 1	Replicate 2	Replicate 3	Replicate 1	Replicate 2	Replicate 3
		58	60	55	59	55	62	65	65	60	65	66	68	51	50	48	51	53	55
		Mean value of measurement 1			Mean value of measurement 2			Mean value of measurement 3			Mean value of measurement 4			Mean value of measurement 5			Mean value of measurement 6
		57.6667			58.6667			63.3333			66.3333			49.6667			53
		Mean value of six measurement			SEM
		58.1111			6.20991
	30	Measurement 1			Measurement 2			Measurement 3			Measurement 4			Measurement 5			Measurement 6			0.001	-	0
		Replicate 1	Replicate 2	Replicate 3	Replicate 1	Replicate 2	Replicate 3	Replicate 1	Replicate 2	Replicate 3	Replicate 1	Replicate 2	Replicate 3	Replicate 1	Replicate 2	Replicate 3	Replicate 1	Replicate 2	Replicate 3
		73	69	75	81	85	75	67	63	69	84	79	82	69	69	70	60	70	65
		Mean value of measurement 1			Mean value of measurement 2			Mean value of measurement 3			Mean value of measurement 4			Mean value of measurement 5			Mean value of measurement 6
		72.3333			80.3333			66.3333			81.6667			69.3333			65
		Mean value of six measurement			SEM
		72.5			7.06714
	80	Measurement 1			Measurement 2			Measurement 3			Measurement 4			Measurement 5			Measurement 6			0	0	-
		Replicate 1	Replicate 2	Replicate 3	Replicate 1	Replicate 2	Replicate 3	Replicate 1	Replicate 2	Replicate 3	Replicate 1	Replicate 2	Replicate 3	Replicate 1	Replicate 2	Replicate 3	Replicate 1	Replicate 2	Replicate 3
		95	100	99	100	99	97	100	98	96	93	90	94	87	83	90	85	91	87
		Mean value of measurement 1			Mean value of measurement 2			Mean value of measurement 3			Mean value of measurement 4			Mean value of measurement 5			Mean value of measurement 6
		98			98.6667			98			92.3333			86.6667			87.6667
		Mean value of six measurement			SEM
		93.5556			5.46368
Col-0 shoots + Col-0 roots	0	Measurement 1			Measurement 2			Measurement 3			Measurement 4			Measurement 5			Measurement 6			-	0.001	0
		Replicate 1	Replicate 2	Replicate 3	Replicate 1	Replicate 2	Replicate 3	Replicate 1	Replicate 2	Replicate 3	Replicate 1	Replicate 2	Replicate 3	Replicate 1	Replicate 2	Replicate 3	Replicate 1	Replicate 2	Replicate 3
		52	50	51	58	60	65	60	55	52	48	47	49	47	48	47	63	65	65
		Mean value of measurement 1			Mean value of measurement 2			Mean value of measurement 3			Mean value of measurement 4			Mean value of measurement 5			Mean value of measurement 6
		51			61			55.6667			48			47.3333			64.3333
		Mean value of six measurement			SEM
		54.5556			7.01638
	30	Measurement 1			Measurement 2			Measurement 3			Measurement 4			Measurement 5			Measurement 6			0.001	-	0.001
		Replicate 1	Replicate 2	Replicate 3	Replicate 1	Replicate 2	Replicate 3	Replicate 1	Replicate 2	Replicate 3	Replicate 1	Replicate 2	Replicate 3	Replicate 1	Replicate 2	Replicate 3	Replicate 1	Replicate 2	Replicate 3
		80	81	81	71	75	72	63	68	65	79	85	78	63	67	65	70	65	67
		Mean value of measurement 1			Mean value of measurement 2			Mean value of measurement 3			Mean value of measurement 4			Mean value of measurement 5			Mean value of measurement 6
		80.6667			72.6667			65.3333			80.6667			65			67.3333
		Mean value of six measurement			SEM
		71.9444			7.29206
	80	Measurement 1			Measurement 2			Measurement 3			Measurement 4			Measurement 5			Measurement 6			0	0.001	-
		Replicate 1	Replicate 2	Replicate 3	Replicate 1	Replicate 2	Replicate 3	Replicate 1	Replicate 2	Replicate 3	Replicate 1	Replicate 2	Replicate 3	Replicate 1	Replicate 2	Replicate 3	Replicate 1	Replicate 2	Replicate 3
		89	90	85	90	90	85	100	95	95	85	80	80	97	97	100	84	80	85
		Mean value of measurement 1			Mean value of measurement 2			Mean value of measurement 3			Mean value of measurement 4			Mean value of measurement 5			Mean value of measurement 6
		88			88.3333			96.6667			81.6667			98			83
		Mean value of six measurement			SEM
		89.2778			6.79024
Col-0 shoots + ap2μ-1 roots	0	Measurement 1			Measurement 2			Measurement 3			Measurement 4			Measurement 5			Measurement 6			-	0.859	0.251
		Replicate 1	Replicate 2	Replicate 3	Replicate 1	Replicate 2	Replicate 3	Replicate 1	Replicate 2	Replicate 3	Replicate 1	Replicate 2	Replicate 3	Replicate 1	Replicate 2	Replicate 3	Replicate 1	Replicate 2	Replicate 3
		31	34	34	36	40	34	39	38	34	25	19	24	30	25	29	30	29	24
		Mean value of measurement 1			Mean value of measurement 2			Mean value of measurement 3			Mean value of measurement 4			Mean value of measurement 5			Mean value of measurement 6
		33			36.6667			37			22.6667			28			27.6667
		Mean value of six measurement			SEM
		30.8333			5.68331
	30	Measurement 1			Measurement 2			Measurement 3			Measurement 4			Measurement 5			Measurement 6			0.859	-	0.327
		Replicate 1	Replicate 2	Replicate 3	Replicate 1	Replicate 2	Replicate 3	Replicate 1	Replicate 2	Replicate 3	Replicate 1	Replicate 2	Replicate 3	Replicate 1	Replicate 2	Replicate 3	Replicate 1	Replicate 2	Replicate 3
		29	29	34	42	36	40	25	25	20	40	42	35	25	21	29	28	36	31
		Mean value of measurement 1			Mean value of measurement 2			Mean value of measurement 3			Mean value of measurement 4			Mean value of measurement 5			Mean value of measurement 6
		30.6667			39.3333			23.3333			39			25			31.6667
		Mean value of six measurement			SEM
		31.5			6.74207
	80	Measurement 1			Measurement 2			Measurement 3			Measurement 4			Measurement 5			Measurement 6			0.251	0.327	-
		Replicate 1	Replicate 2	Replicate 3	Replicate 1	Replicate 2	Replicate 3	Replicate 1	Replicate 2	Replicate 3	Replicate 1	Replicate 2	Replicate 3	Replicate 1	Replicate 2	Replicate 3	Replicate 1	Replicate 2	Replicate 3
		33	39	37	48	45	41	39	40	44	28	27	34	35	26	33	36	24	25
		Mean value of measurement 1			Mean value of measurement 2			Mean value of measurement 3			Mean value of measurement 4			Mean value of measurement 5			Mean value of measurement 6
		36.3333			44.6667			41			29.6667			31.3333			28.3333
		Mean value of six measurement			SEM
		35.2222			6.5918
Fig. 1g bottom
Plant	Concentration of LaCl3 (μM)	Average fluorescent area of FM4-64 in root cells with endocytosis																		p value between comparison group
																				0	30	80
Col-0	0	Measurement 1			Measurement 2			Measurement 3			Measurement 4			Measurement 5			Measurement 6			-	0.002	0
		Replicate 1	Replicate 2	Replicate 3	Replicate 1	Replicate 2	Replicate 3	Replicate 1	Replicate 2	Replicate 3	Replicate 1	Replicate 2	Replicate 3	Replicate 1	Replicate 2	Replicate 3	Replicate 1	Replicate 2	Replicate 3
		24947	25051	24308	32060	28485	31963	20039	21033	22533	19558	19032	18400	23554	21003	24026	32787	30877	28985
		Mean value of measurement 1			Mean value of measurement 2			Mean value of measurement 3			Mean value of measurement 4			Mean value of measurement 5			Mean value of measurement 6
		24768.7			30836			21201.7			18996.7			22861			30883
		Mean value of six measurement			SEM
		24924.5			4974.55
	30	Measurement 1			Measurement 2			Measurement 3			Measurement 4			Measurement 5			Measurement 6			0.002	-	0
		Replicate 1	Replicate 2	Replicate 3	Replicate 1	Replicate 2	Replicate 3	Replicate 1	Replicate 2	Replicate 3	Replicate 1	Replicate 2	Replicate 3	Replicate 1	Replicate 2	Replicate 3	Replicate 1	Replicate 2	Replicate 3
		36136	37194	35939	40068	41078	40599	30107	31053	31300	31745	30279	33488	39103	41525	40257	32590	37510	39002
		Mean value of measurement 1			Mean value of measurement 2			Mean value of measurement 3			Mean value of measurement 4			Mean value of measurement 5			Mean value of measurement 6
		36423			40581.7			30820			31837.3			40295			36367.3
		Mean value of six measurement			SEM
		36054.1			4096.22
	80	Measurement 1			Measurement 2			Measurement 3			Measurement 4			Measurement 5			Measurement 6			0	0	-
		Replicate 1	Replicate 2	Replicate 3	Replicate 1	Replicate 2	Replicate 3	Replicate 1	Replicate 2	Replicate 3	Replicate 1	Replicate 2	Replicate 3	Replicate 1	Replicate 2	Replicate 3	Replicate 1	Replicate 2	Replicate 3
		58466	60533	56440	62300	61592	61701	65331	64350	64992	50985	51832	50023	63797	61079	65001	51204	50097	50366
		Mean value of measurement 1			Mean value of measurement 2			Mean value of measurement 3			Mean value of measurement 4			Mean value of measurement 5			Mean value of measurement 6
		58479.7			61864.3			64891			50946.7			63292.3			50555.7
		Mean value of six measurement			SEM
		58338.3			6247.22
Col-0 shoots + Col-0 roots	0	Measurement 1			Measurement 2			Measurement 3			Measurement 4			Measurement 5			Measurement 6			-	0.001	0
		Replicate 1	Replicate 2	Replicate 3	Replicate 1	Replicate 2	Replicate 3	Replicate 1	Replicate 2	Replicate 3	Replicate 1	Replicate 2	Replicate 3	Replicate 1	Replicate 2	Replicate 3	Replicate 1	Replicate 2	Replicate 3
		27031	27588	25461	32101	26084	28169	30869	31990	31976	21167	19207	23993	23617	21455	19571	29783	30205	27946
		Mean value of measurement 1			Mean value of measurement 2			Mean value of measurement 3			Mean value of measurement 4			Mean value of measurement 5			Mean value of measurement 6
		26693.3			28784.7			31611.7			21455.7			21547.7			29311.3
		Mean value of six measurement			SEM
		26567.4			4224.53
	30	Measurement 1			Measurement 2			Measurement 3			Measurement 4			Measurement 5			Measurement 6			0.001	-	0
		Replicate 1	Replicate 2	Replicate 3	Replicate 1	Replicate 2	Replicate 3	Replicate 1	Replicate 2	Replicate 3	Replicate 1	Replicate 2	Replicate 3	Replicate 1	Replicate 2	Replicate 3	Replicate 1	Replicate 2	Replicate 3
		39155	40138	41793	41023	42328	40058	34620	32081	31093	33028	31226	35885	42306	41539	43056	34644	33271	31093
		Mean value of measurement 1			Mean value of measurement 2			Mean value of measurement 3			Mean value of measurement 4			Mean value of measurement 5			Mean value of measurement 6
		40362			41136.3			32598			33379.7			42300.3			33002.7
		Mean value of six measurement			SEM
		37129.8			4579.69
	80	Measurement 1			Measurement 2			Measurement 3			Measurement 4			Measurement 5			Measurement 6			0	0	-
		Replicate 1	Replicate 2	Replicate 3	Replicate 1	Replicate 2	Replicate 3	Replicate 1	Replicate 2	Replicate 3	Replicate 1	Replicate 2	Replicate 3	Replicate 1	Replicate 2	Replicate 3	Replicate 1	Replicate 2	Replicate 3
		58101	57946	61258	61995	55698	60033	53560	52177	54008	52399	50836	51442	53180	55283	56497	63508	63986	63855
		Mean value of measurement 1			Mean value of measurement 2			Mean value of measurement 3			Mean value of measurement 4			Mean value of measurement 5			Mean value of measurement 6
		59101.7			59242			53248.3			51559			54986.7			63783
		Mean value of six measurement			SEM
		56986.8			4542.79
Col-0 shoots + ap2μ-1 roots	0	Measurement 1			Measurement 2			Measurement 3			Measurement 4			Measurement 5			Measurement 6			-	0.95	0.007
		Replicate 1	Replicate 2	Replicate 3	Replicate 1	Replicate 2	Replicate 3	Replicate 1	Replicate 2	Replicate 3	Replicate 1	Replicate 2	Replicate 3	Replicate 1	Replicate 2	Replicate 3	Replicate 1	Replicate 2	Replicate 3
		18230	17299	16008	12442	15443	10063	10007	14327	11957	19159	22140	22347	17155	18332	16540	22348	22790	21474
		Mean value of measurement 1			Mean value of measurement 2			Mean value of measurement 3			Mean value of measurement 4			Mean value of measurement 5			Mean value of measurement 6
		17179			12649.3			12097			21215.3			17342.3			22204
		Mean value of six measurement			SEM
		17114.5			4192.59
	30	Measurement 1			Measurement 2			Measurement 3			Measurement 4			Measurement 5			Measurement 6			0.95	-	0.008
		Replicate 1	Replicate 2	Replicate 3	Replicate 1	Replicate 2	Replicate 3	Replicate 1	Replicate 2	Replicate 3	Replicate 1	Replicate 2	Replicate 3	Replicate 1	Replicate 2	Replicate 3	Replicate 1	Replicate 2	Replicate 3
		23307	20035	19033	17243	19624	18941	17455	17228	18639	13772	12054	11694	21437	22301	19377	12936	14092	12046
		Mean value of measurement 1			Mean value of measurement 2			Mean value of measurement 3			Mean value of measurement 4			Mean value of measurement 5			Mean value of measurement 6
		20791.7			18602.7			17774			12506.7			21038.3			13024.7
		Mean value of six measurement			SEM
		17289.7			3724.04
	80	Measurement 1			Measurement 2			Measurement 3			Measurement 4			Measurement 5			Measurement 6			0.007	0.008	-
		Replicate 1	Replicate 2	Replicate 3	Replicate 1	Replicate 2	Replicate 3	Replicate 1	Replicate 2	Replicate 3	Replicate 1	Replicate 2	Replicate 3	Replicate 1	Replicate 2	Replicate 3	Replicate 1	Replicate 2	Replicate 3
		25969	26411	7581	18993	20301	22675	32730	29399	33711	27066	26320	25374	31493	35598	34126	20451	19374	23671
		Mean value of measurement 1			Mean value of measurement 2			Mean value of measurement 3			Mean value of measurement 4			Mean value of measurement 5			Mean value of measurement 6
		19987			20656.3			31946.7			26253.3			33739			21165.3
		Mean value of six measurement			SEM
		25624.6			6042.49

## Sheet: Figure2
Fig. 2b
Plant	Concentration of La(III) (μM)	Frequency of cells with endocytosis in leaves of Arabidopsis (%)																		p value between comparison group
																				0	30	80
Col-0	0	Measurement 1			Measurement 2			Measurement 3			Measurement 4			Measurement 5			Measurement 6			-	0	0
		Replicate 1	Replicate 2	Replicate 3	Replicate 1	Replicate 2	Replicate 3	Replicate 1	Replicate 2	Replicate 3	Replicate 1	Replicate 2	Replicate 3	Replicate 1	Replicate 2	Replicate 3	Replicate 1	Replicate 2	Replicate 3
		0	0	1	0	0	0	0	0	0	0	1	0	0	0	0	0	0	0
		Mean value of measurement 1			Mean value of measurement 2			Mean value of measurement 3			Mean value of measurement 4			Mean value of measurement 5			Mean value of measurement 6
		0.333333			0			0			0.333333			0			0
		Mean value of six measurement			SEM
		0.111111			0.172133
	30	Measurement 1			Measurement 2			Measurement 3			Measurement 4			Measurement 5			Measurement 6			0	-	0
		Replicate 1	Replicate 2	Replicate 3	Replicate 1	Replicate 2	Replicate 3	Replicate 1	Replicate 2	Replicate 3	Replicate 1	Replicate 2	Replicate 3	Replicate 1	Replicate 2	Replicate 3	Replicate 1	Replicate 2	Replicate 3
		20	20	19	15	14	16	25	25	26	26	26	25	21	21	22	20	19	19
		Mean value of measurement 1			Mean value of measurement 2			Mean value of measurement 3			Mean value of measurement 4			Mean value of measurement 5			Mean value of measurement 6
		19.6667			15			25.3333			25.6667			21.3333			19.3333
		Mean value of six measurement			SEM
		21.0556			4.02998
	80	Measurement 1			Measurement 2			Measurement 3			Measurement 4			Measurement 5			Measurement 6			0	0	-
		Replicate 1	Replicate 2	Replicate 3	Replicate 1	Replicate 2	Replicate 3	Replicate 1	Replicate 2	Replicate 3	Replicate 1	Replicate 2	Replicate 3	Replicate 1	Replicate 2	Replicate 3	Replicate 1	Replicate 2	Replicate 3
		80	78	78	91	86	87	68	73	71	93	85	89	66	72	75	85	85	83
		Mean value of measurement 1			Mean value of measurement 2			Mean value of measurement 3			Mean value of measurement 4			Mean value of measurement 5			Mean value of measurement 6
		78.6667			88			70.6667			89			71			84.3333
		Mean value of six measurement			SEM
		80.2778			8.16338
Col-0 shoots + Col-0 roots	0	Measurement 1			Measurement 2			Measurement 3			Measurement 4			Measurement 5			Measurement 6			-	0	0
		Replicate 1	Replicate 2	Replicate 3	Replicate 1	Replicate 2	Replicate 3	Replicate 1	Replicate 2	Replicate 3	Replicate 1	Replicate 2	Replicate 3	Replicate 1	Replicate 2	Replicate 3	Replicate 1	Replicate 2	Replicate 3
		0	0	1	0	0	0	0	0	1	0	0	0	0	0	0	0	0	0
		Mean value of measurement 1			Mean value of measurement 2			Mean value of measurement 3			Mean value of measurement 4			Mean value of measurement 5			Mean value of measurement 6
		0.333333			0			0.333333			0			0			0
		Mean value of six measurement			SEM
		0.111111			0.172133
	30	Measurement 1			Measurement 2			Measurement 3			Measurement 4			Measurement 5			Measurement 6			0	-	0
		Replicate 1	Replicate 2	Replicate 3	Replicate 1	Replicate 2	Replicate 3	Replicate 1	Replicate 2	Replicate 3	Replicate 1	Replicate 2	Replicate 3	Replicate 1	Replicate 2	Replicate 3	Replicate 1	Replicate 2	Replicate 3
		13	16	19	25	24	22	20	19	19	22	25	19	26	21	20	14	14	15
		Mean value of measurement 1			Mean value of measurement 2			Mean value of measurement 3			Mean value of measurement 4			Mean value of measurement 5			Mean value of measurement 6
		16			23.6667			19.3333			22			22.3333			14.3333
		Mean value of six measurement			SEM
		19.6111			3.75598
	80	Measurement 1			Measurement 2			Measurement 3			Measurement 4			Measurement 5			Measurement 6			0	0	-
		Replicate 1	Replicate 2	Replicate 3	Replicate 1	Replicate 2	Replicate 3	Replicate 1	Replicate 2	Replicate 3	Replicate 1	Replicate 2	Replicate 3	Replicate 1	Replicate 2	Replicate 3	Replicate 1	Replicate 2	Replicate 3
		75	80	80	85	85	80	70	70	75	72	72	75	85	85	90	85	85	88
		Mean value of measurement 1			Mean value of measurement 2			Mean value of measurement 3			Mean value of measurement 4			Mean value of measurement 5			Mean value of measurement 6
		78.3333			83.3333			71.6667			73			86.6667			86
		Mean value of six measurement			SEM
		79.8333			6.52091
chc1-3 shoots + Col-0 roots	0	Measurement 1			Measurement 2			Measurement 3			Measurement 4			Measurement 5			Measurement 6			-	0.887	0.001
		Replicate 1	Replicate 2	Replicate 3	Replicate 1	Replicate 2	Replicate 3	Replicate 1	Replicate 2	Replicate 3	Replicate 1	Replicate 2	Replicate 3	Replicate 1	Replicate 2	Replicate 3	Replicate 1	Replicate 2	Replicate 3
		0	0	0	0	0	0	0	0	1	0	0	0	1	0	0	0	0	0
		Mean value of measurement 1			Mean value of measurement 2			Mean value of measurement 3			Mean value of measurement 4			Mean value of measurement 5			Mean value of measurement 6
		0			0			0.333333			0			0.333333			0
		Mean value of six measurement			SEM
		0.111111			0.172133
	30	Measurement 1			Measurement 2			Measurement 3			Measurement 4			Measurement 5			Measurement 6			0.887	-	0.002
		Replicate 1	Replicate 2	Replicate 3	Replicate 1	Replicate 2	Replicate 3	Replicate 1	Replicate 2	Replicate 3	Replicate 1	Replicate 2	Replicate 3	Replicate 1	Replicate 2	Replicate 3	Replicate 1	Replicate 2	Replicate 3
		0	0	1	1	0	0	0	0	0	2	0	0	0	0	1	0	0	0
		Mean value of measurement 1			Mean value of measurement 2			Mean value of measurement 3			Mean value of measurement 4			Mean value of measurement 5			Mean value of measurement 6
		0.333333			0.333333			0			0.666667			0.333333			0
		Mean value of six measurement			SEM
		0.277778			0.250924
	80	Measurement 1			Measurement 2			Measurement 3			Measurement 4			Measurement 5			Measurement 6			0.001	0.002	-
		Replicate 1	Replicate 2	Replicate 3	Replicate 1	Replicate 2	Replicate 3	Replicate 1	Replicate 2	Replicate 3	Replicate 1	Replicate 2	Replicate 3	Replicate 1	Replicate 2	Replicate 3	Replicate 1	Replicate 2	Replicate 3
		0	2	2	2	0	2	2	2	0	6	10	5	5	10	8	8	8	10
		Mean value of measurement 1			Mean value of measurement 2			Mean value of measurement 3			Mean value of measurement 4			Mean value of measurement 5			Mean value of measurement 6
		2			1.33333			1.33333			7			7.66667			8.66667
		Mean value of six measurement			SEM
		4.66667			3.45768
Venus-CANTH shoots + Col-0 roots	0	Measurement 1			Measurement 2			Measurement 3			Measurement 4			Measurement 5			Measurement 6			-	0.576	0
		Replicate 1	Replicate 2	Replicate 3	Replicate 1	Replicate 2	Replicate 3	Replicate 1	Replicate 2	Replicate 3	Replicate 1	Replicate 2	Replicate 3	Replicate 1	Replicate 2	Replicate 3	Replicate 1	Replicate 2	Replicate 3
		0	0	0	0	0	0	1	0	0	0	0	0	1	0	0	0	0	1
		Mean value of measurement 1			Mean value of measurement 2			Mean value of measurement 3			Mean value of measurement 4			Mean value of measurement 5			Mean value of measurement 6
		0			0			0.333333			0			0.333333			0.333333
		Mean value of six measurement			SEM
		0.166667			0.182574
	30	Measurement 1			Measurement 2			Measurement 3			Measurement 4			Measurement 5			Measurement 6			0.576	-	0
		Replicate 1	Replicate 2	Replicate 3	Replicate 1	Replicate 2	Replicate 3	Replicate 1	Replicate 2	Replicate 3	Replicate 1	Replicate 2	Replicate 3	Replicate 1	Replicate 2	Replicate 3	Replicate 1	Replicate 2	Replicate 3
		1	1	0	0	0	0	1	1	2	0	1	1	0	0	0	1	1	1
		Mean value of measurement 1			Mean value of measurement 2			Mean value of measurement 3			Mean value of measurement 4			Mean value of measurement 5			Mean value of measurement 6
		0.666667			0			1.33333			0.666667			0			1
		Mean value of six measurement			SEM
		0.611111			0.534027
	80	Measurement 1			Measurement 2			Measurement 3			Measurement 4			Measurement 5			Measurement 6			0	0	-
		Replicate 1	Replicate 2	Replicate 3	Replicate 1	Replicate 2	Replicate 3	Replicate 1	Replicate 2	Replicate 3	Replicate 1	Replicate 2	Replicate 3	Replicate 1	Replicate 2	Replicate 3	Replicate 1	Replicate 2	Replicate 3
		5	8	5	4	4	2	10	8	5	2	5	5	10	6	8	4	2	2
		Mean value of measurement 1			Mean value of measurement 2			Mean value of measurement 3			Mean value of measurement 4			Mean value of measurement 5			Mean value of measurement 6
		6			3.33333			7.66667			4			8			2.66667
		Mean value of six measurement			SEM
		5.27778			2.27466
Fig. 2d
Plant	Concentration of La(III) (μM)	Average fluorescent area of FM4-64 in root cells with endocytosis																		p value between comparison group
																				0	30	80
Col-0	0	Measurement 1			Measurement 2			Measurement 3			Measurement 4			Measurement 5			Measurement 6			-	0.001	0
		Replicate 1	Replicate 2	Replicate 3	Replicate 1	Replicate 2	Replicate 3	Replicate 1	Replicate 2	Replicate 3	Replicate 1	Replicate 2	Replicate 3	Replicate 1	Replicate 2	Replicate 3	Replicate 1	Replicate 2	Replicate 3
		25300	28433	22012	33978	31097	28619	20054	20019	22410	31053	26488	29692	20032	22719	19145	22821	21545	20193
		Mean value of measurement 1			Mean value of measurement 2			Mean value of measurement 3			Mean value of measurement 4			Mean value of measurement 5			Mean value of measurement 6
		25248.3			31231.3			20827.7			29077.7			20632			21519.7
		Mean value of six measurement			SEM
		24756.1			4555.48
	30	Measurement 1			Measurement 2			Measurement 3			Measurement 4			Measurement 5			Measurement 6			0.001	-	0
		Replicate 1	Replicate 2	Replicate 3	Replicate 1	Replicate 2	Replicate 3	Replicate 1	Replicate 2	Replicate 3	Replicate 1	Replicate 2	Replicate 3	Replicate 1	Replicate 2	Replicate 3	Replicate 1	Replicate 2	Replicate 3
		37180	35550	38205	34535	35193	31002	31255	30944	31798	42028	40608	41882	40025	37587	42600	31194	33892	32356
		Mean value of measurement 1			Mean value of measurement 2			Mean value of measurement 3			Mean value of measurement 4			Mean value of measurement 5			Mean value of measurement 6
		36978.3			33576.7			31332.3			41506			40070.7			32480.7
		Mean value of six measurement			SEM
		35990.8			4192.57
	80	Measurement 1			Measurement 2			Measurement 3			Measurement 4			Measurement 5			Measurement 6			0	0	-
		Replicate 1	Replicate 2	Replicate 3	Replicate 1	Replicate 2	Replicate 3	Replicate 1	Replicate 2	Replicate 3	Replicate 1	Replicate 2	Replicate 3	Replicate 1	Replicate 2	Replicate 3	Replicate 1	Replicate 2	Replicate 3
		59470	61219	57633	55990	57023	54977	64266	63799	67242	68199	65311	64289	52189	54880	51422	51553	51480	52057
		Mean value of measurement 1			Mean value of measurement 2			Mean value of measurement 3			Mean value of measurement 4			Mean value of measurement 5			Mean value of measurement 6
		59440.7			55996.7			65102.3			65933			52830.3			51696.7
		Mean value of six measurement			SEM
		58499.9			6073.26
Col-0 shoots + Col-0 roots	0	Measurement 1			Measurement 2			Measurement 3			Measurement 4			Measurement 5			Measurement 6			-	0.001	0
		Replicate 1	Replicate 2	Replicate 3	Replicate 1	Replicate 2	Replicate 3	Replicate 1	Replicate 2	Replicate 3	Replicate 1	Replicate 2	Replicate 3	Replicate 1	Replicate 2	Replicate 3	Replicate 1	Replicate 2	Replicate 3
		21348	21109	18557	26739	26025	24541	21833	19045	18007	31058	30922	30055	31243	25550	30245	29936	27936	30142
		Mean value of measurement 1			Mean value of measurement 2			Mean value of measurement 3			Mean value of measurement 4			Mean value of measurement 5			Mean value of measurement 6
		20338			25768.3			19628.3			30678.3			29012.7			29338
		Mean value of six measurement			SEM
		25793.9			4786.66
	30	Measurement 1			Measurement 2			Measurement 3			Measurement 4			Measurement 5			Measurement 6			0.001	-	0
		Replicate 1	Replicate 2	Replicate 3	Replicate 1	Replicate 2	Replicate 3	Replicate 1	Replicate 2	Replicate 3	Replicate 1	Replicate 2	Replicate 3	Replicate 1	Replicate 2	Replicate 3	Replicate 1	Replicate 2	Replicate 3
		32385	32093	33459	41520	38522	44399	41558	42306	45713	32960	32043	33255	36747	36006	37248	37291	37835	38699
		Mean value of measurement 1			Mean value of measurement 2			Mean value of measurement 3			Mean value of measurement 4			Mean value of measurement 5			Mean value of measurement 6
		32645.7			41480.3			43192.3			32752.7			36667			37941.7
		Mean value of six measurement			SEM
		37446.6			4363.93
	80	Measurement 1			Measurement 2			Measurement 3			Measurement 4			Measurement 5			Measurement 6			0	0	-
		Replicate 1	Replicate 2	Replicate 3	Replicate 1	Replicate 2	Replicate 3	Replicate 1	Replicate 2	Replicate 3	Replicate 1	Replicate 2	Replicate 3	Replicate 1	Replicate 2	Replicate 3	Replicate 1	Replicate 2	Replicate 3
		50053	48848	51482	57025	60208	58309	54214	54308	56185	62944	63050	61998	67316	65919	62977	52996	54020	51421
		Mean value of measurement 1			Mean value of measurement 2			Mean value of measurement 3			Mean value of measurement 4			Mean value of measurement 5			Mean value of measurement 6
		50127.7			58514			54902.3			62664			65404			52812.3
		Mean value of six measurement			SEM
		57404.1			5885.35
chc1-3 shoots + Col-0 roots	0	Measurement 1			Measurement 2			Measurement 3			Measurement 4			Measurement 5			Measurement 6			-	0.988	0.915
		Replicate 1	Replicate 2	Replicate 3	Replicate 1	Replicate 2	Replicate 3	Replicate 1	Replicate 2	Replicate 3	Replicate 1	Replicate 2	Replicate 3	Replicate 1	Replicate 2	Replicate 3	Replicate 1	Replicate 2	Replicate 3
		24837	26480	23055	28960	32248	30037	27232	28433	27963	19356	20035	21068	22459	18259	21732	21532	20371	22980
		Mean value of measurement 1			Mean value of measurement 2			Mean value of measurement 3			Mean value of measurement 4			Mean value of measurement 5			Mean value of measurement 6
		24790.7			30415			27876			20153			20816.7			21627.7
		Mean value of six measurement			SEM
		24279.8			4168.74
	30	Measurement 1			Measurement 2			Measurement 3			Measurement 4			Measurement 5			Measurement 6			0.988	-	0.904
		Replicate 1	Replicate 2	Replicate 3	Replicate 1	Replicate 2	Replicate 3	Replicate 1	Replicate 2	Replicate 3	Replicate 1	Replicate 2	Replicate 3	Replicate 1	Replicate 2	Replicate 3	Replicate 1	Replicate 2	Replicate 3
		24098	25307	22986	17336	20344	18836	20585	19967	21357	32031	29577	31436	22109	24203	21328	28739	30588	26930
		Mean value of measurement 1			Mean value of measurement 2			Mean value of measurement 3			Mean value of measurement 4			Mean value of measurement 5			Mean value of measurement 6
		24130.3			18838.7			20636.3			31014.7			22546.7			28752.3
		Mean value of six measurement			SEM
		24319.8			4717.19
	80	Measurement 1			Measurement 2			Measurement 3			Measurement 4			Measurement 5			Measurement 6			0.945	0.904	-
		Replicate 1	Replicate 2	Replicate 3	Replicate 1	Replicate 2	Replicate 3	Replicate 1	Replicate 2	Replicate 3	Replicate 1	Replicate 2	Replicate 3	Replicate 1	Replicate 2	Replicate 3	Replicate 1	Replicate 2	Replicate 3
		23985	24011	23440	20051	18300	19965	19047	16963	20666	20996	23501	21036	28745	29317	31452	28928	32405	29033
		Mean value of measurement 1			Mean value of measurement 2			Mean value of measurement 3			Mean value of measurement 4			Mean value of measurement 5			Mean value of measurement 6
		23812			19438.7			18892			21844.3			29838			30122
		Mean value of six measurement			SEM
		23991.2			4962.67
Venus-CANTH shoots + Col-0 roots	0	Measurement 1			Measurement 2			Measurement 3			Measurement 4			Measurement 5			Measurement 6			-	0.677	0.814
		Replicate 1	Replicate 2	Replicate 3	Replicate 1	Replicate 2	Replicate 3	Replicate 1	Replicate 2	Replicate 3	Replicate 1	Replicate 2	Replicate 3	Replicate 1	Replicate 2	Replicate 3	Replicate 1	Replicate 2	Replicate 3
		24443	28677	21006	28719	29701	27351	31656	28273	29001	19351	17007	20035	20017	19548	21154	23404	24430	24679
		Mean value of measurement 1			Mean value of measurement 2			Mean value of measurement 3			Mean value of measurement 4			Mean value of measurement 5			Mean value of measurement 6
		24708.7			28590.3			29643.3			18797.7			20239.7			24171
		Mean value of six measurement			SEM
		24358.4			4333.2
	30	Measurement 1			Measurement 2			Measurement 3			Measurement 4			Measurement 5			Measurement 6			0.677	-	0.517
		Replicate 1	Replicate 2	Replicate 3	Replicate 1	Replicate 2	Replicate 3	Replicate 1	Replicate 2	Replicate 3	Replicate 1	Replicate 2	Replicate 3	Replicate 1	Replicate 2	Replicate 3	Replicate 1	Replicate 2	Replicate 3
		31026	26303	29915	29048	32545	28597	29837	27636	30934	20665	19335	19048	24511	25383	23188	21931	20048	18505
		Mean value of measurement 1			Mean value of measurement 2			Mean value of measurement 3			Mean value of measurement 4			Mean value of measurement 5			Mean value of measurement 6
		29081.3			30063.3			29469			19682.7			24360.7			20161.3
		Mean value of six measurement			SEM
		25469.7			4754.75
	80	Measurement 1			Measurement 2			Measurement 3			Measurement 4			Measurement 5			Measurement 6			0.814	0.517	-
		Replicate 1	Replicate 2	Replicate 3	Replicate 1	Replicate 2	Replicate 3	Replicate 1	Replicate 2	Replicate 3	Replicate 1	Replicate 2	Replicate 3	Replicate 1	Replicate 2	Replicate 3	Replicate 1	Replicate 2	Replicate 3
		28370	29844	27655	18451	18035	19001	28996	30963	27545	19307	20331	18779	23696	24611	24389	22068	25335	19793
		Mean value of measurement 1			Mean value of measurement 2			Mean value of measurement 3			Mean value of measurement 4			Mean value of measurement 5			Mean value of measurement 6
		28623			18495.7			29168			19472.3			24232			22398.7
		Mean value of six measurement			SEM
		23731.6			4495.86

## Sheet: Figure3
Fig. 3b
Plant	Concentration of La(III) (μM)	Average fluorescent area of FM4-64 in root cells with endocytosis																		p value between comparison group
																				0	30	80
Col-0	0	Measurement 1			Measurement 2			Measurement 3			Measurement 4			Measurement 5			Measurement 6			-	0.002	0
		Replicate 1	Replicate 2	Replicate 3	Replicate 1	Replicate 2	Replicate 3	Replicate 1	Replicate 2	Replicate 3	Replicate 1	Replicate 2	Replicate 3	Replicate 1	Replicate 2	Replicate 3	Replicate 1	Replicate 2	Replicate 3
		31005	28759	28661	21057	23416	22906	20939	20045	21440	32408	30166	33357	22765	20532	23071	28304	23411	26932
		Mean value of measurement 1			Mean value of measurement 2			Mean value of measurement 3			Mean value of measurement 4			Mean value of measurement 5			Mean value of measurement 6
		29475			22459.7			20808			31977			22122.7			26215.7
		Mean value of six measurement			SEM
		25509.7			4492.85
	30	Measurement 1			Measurement 2			Measurement 3			Measurement 4			Measurement 5			Measurement 6			0.002	-	0
		Replicate 1	Replicate 2	Replicate 3	Replicate 1	Replicate 2	Replicate 3	Replicate 1	Replicate 2	Replicate 3	Replicate 1	Replicate 2	Replicate 3	Replicate 1	Replicate 2	Replicate 3	Replicate 1	Replicate 2	Replicate 3
		36136	37948	34050	35443	33589	32074	40155	41030	41549	41053	42281	39819	31998	34057	31670	33560	32087	35188
		Mean value of measurement 1			Mean value of measurement 2			Mean value of measurement 3			Mean value of measurement 4			Mean value of measurement 5			Mean value of measurement 6
		36044.7			33702			40911.3			41051			32575			33611.7
		Mean value of six measurement			SEM
		36315.9			3788.2
	80	Measurement 1			Measurement 2			Measurement 3			Measurement 4			Measurement 5			Measurement 6			0	0	-
		Replicate 1	Replicate 2	Replicate 3	Replicate 1	Replicate 2	Replicate 3	Replicate 1	Replicate 2	Replicate 3	Replicate 1	Replicate 2	Replicate 3	Replicate 1	Replicate 2	Replicate 3	Replicate 1	Replicate 2	Replicate 3
		58466	55346	61338	65733	64717	65019	64917	65626	63991	52133	51053	51404	51765	52281	51058	60199	56899	65930
		Mean value of measurement 1			Mean value of measurement 2			Mean value of measurement 3			Mean value of measurement 4			Mean value of measurement 5			Mean value of measurement 6
		58383.3			65156.3			64844.7			51530			51701.3			61009.3
		Mean value of six measurement			SEM
		58770.8			6086.62
Col-0 leaves + DPI	0	Measurement 1			Measurement 2			Measurement 3			Measurement 4			Measurement 5			Measurement 6			-	0.858	0.84
		Replicate 1	Replicate 2	Replicate 3	Replicate 1	Replicate 2	Replicate 3	Replicate 1	Replicate 2	Replicate 3	Replicate 1	Replicate 2	Replicate 3	Replicate 1	Replicate 2	Replicate 3	Replicate 1	Replicate 2	Replicate 3
		24498	22357	26690	29033	28817	29474	25600	24360	23087	19947	20020	19836	29431	29350	29000	20045	20838	19885
		Mean value of measurement 1			Mean value of measurement 2			Mean value of measurement 3			Mean value of measurement 4			Mean value of measurement 5			Mean value of measurement 6
		24515			29108			24349			19934.3			29260.3			20256
		Mean value of six measurement			SEM
		24570.4			4068.03
	30	Measurement 1			Measurement 2			Measurement 3			Measurement 4			Measurement 5			Measurement 6			0.858	-	0.703
		Replicate 1	Replicate 2	Replicate 3	Replicate 1	Replicate 2	Replicate 3	Replicate 1	Replicate 2	Replicate 3	Replicate 1	Replicate 2	Replicate 3	Replicate 1	Replicate 2	Replicate 3	Replicate 1	Replicate 2	Replicate 3
		29553	28701	29008	24039	26885	27674	19860	20330	19253	19006	20355	19237	28977	29937	29630	20439	21399	19588
		Mean value of measurement 1			Mean value of measurement 2			Mean value of measurement 3			Mean value of measurement 4			Mean value of measurement 5			Mean value of measurement 6
		29087.3			26199.3			19814.3			19532.7			29514.7			20475.3
		Mean value of six measurement			SEM
		24103.9			4710.94
	80	Measurement 1			Measurement 2			Measurement 3			Measurement 4			Measurement 5			Measurement 6			0.84	0.703	-
		Replicate 1	Replicate 2	Replicate 3	Replicate 1	Replicate 2	Replicate 3	Replicate 1	Replicate 2	Replicate 3	Replicate 1	Replicate 2	Replicate 3	Replicate 1	Replicate 2	Replicate 3	Replicate 1	Replicate 2	Replicate 3
		30144	30028	29545	29611	30188	28971	26344	25603	27068	25147	22596	27940	19630	20189	19007	19977	20629	19153
		Mean value of measurement 1			Mean value of measurement 2			Mean value of measurement 3			Mean value of measurement 4			Mean value of measurement 5			Mean value of measurement 6
		29905.7			29590			26338.3			25227.7			19608.7			19919.7
		Mean value of six measurement			SEM
		25098.3			4512.09
Col-0 stems + DPI	0	Measurement 1			Measurement 2			Measurement 3			Measurement 4			Measurement 5			Measurement 6			-	0.83	0.917
		Replicate 1	Replicate 2	Replicate 3	Replicate 1	Replicate 2	Replicate 3	Replicate 1	Replicate 2	Replicate 3	Replicate 1	Replicate 2	Replicate 3	Replicate 1	Replicate 2	Replicate 3	Replicate 1	Replicate 2	Replicate 3
		27945	29451	26993	29006	28840	28156	28399	29177	27965	21640	22710	19422	18947	17540	20028	17302	17853	18044
		Mean value of measurement 1			Mean value of measurement 2			Mean value of measurement 3			Mean value of measurement 4			Mean value of measurement 5			Mean value of measurement 6
		28129.7			28667.3			28513.7			21257.3			18838.3			17733
		Mean value of six measurement			SEM
		23856.6			5148.36
	30	Measurement 1			Measurement 2			Measurement 3			Measurement 4			Measurement 5			Measurement 6			0.83	-	0.912
		Replicate 1	Replicate 2	Replicate 3	Replicate 1	Replicate 2	Replicate 3	Replicate 1	Replicate 2	Replicate 3	Replicate 1	Replicate 2	Replicate 3	Replicate 1	Replicate 2	Replicate 3	Replicate 1	Replicate 2	Replicate 3
		29351	28990	29506	26596	28922	25800	20302	22485	19351	19477	18939	21027	28799	30055	29488	19963	19117	21535
		Mean value of measurement 1			Mean value of measurement 2			Mean value of measurement 3			Mean value of measurement 4			Mean value of measurement 5			Mean value of measurement 6
		29282.3			27106			20712.7			19814.3			29447.3			20205
		Mean value of six measurement			SEM
		24427.9			4665.9
	80	Measurement 1			Measurement 2			Measurement 3			Measurement 4			Measurement 5			Measurement 6			0.917	0.912	-
		Replicate 1	Replicate 2	Replicate 3	Replicate 1	Replicate 2	Replicate 3	Replicate 1	Replicate 2	Replicate 3	Replicate 1	Replicate 2	Replicate 3	Replicate 1	Replicate 2	Replicate 3	Replicate 1	Replicate 2	Replicate 3
		24198	22189	22540	28480	29375	28732	29006	28303	27879	20285	22453	19116	20196	19301	23700	25340	22037	21277
		Mean value of measurement 1			Mean value of measurement 2			Mean value of measurement 3			Mean value of measurement 4			Mean value of measurement 5			Mean value of measurement 6
		22975.7			28862.3			28396			20618			21065.7			22884.7
		Mean value of six measurement			SEM
		24133.7			3611.13
atrbohD	0	Measurement 1			Measurement 2			Measurement 3			Measurement 4			Measurement 5			Measurement 6			-	0.834	0.893
		Replicate 1	Replicate 2	Replicate 3	Replicate 1	Replicate 2	Replicate 3	Replicate 1	Replicate 2	Replicate 3	Replicate 1	Replicate 2	Replicate 3	Replicate 1	Replicate 2	Replicate 3	Replicate 1	Replicate 2	Replicate 3
		19407	21894	23582	25993	26069	24959	24778	22408	21360	25996	27316	27590	18583	16580	17995	17588	17906	16043
		Mean value of measurement 1			Mean value of measurement 2			Mean value of measurement 3			Mean value of measurement 4			Mean value of measurement 5			Mean value of measurement 6
		21627.7			25673.7			22848.7			26967.3			17719.3			17179
		Mean value of six measurement			SEM
		22002.6			4014.85
	30	Measurement 1			Measurement 2			Measurement 3			Measurement 4			Measurement 5			Measurement 6			0.834	-	0.731
		Replicate 1	Replicate 2	Replicate 3	Replicate 1	Replicate 2	Replicate 3	Replicate 1	Replicate 2	Replicate 3	Replicate 1	Replicate 2	Replicate 3	Replicate 1	Replicate 2	Replicate 3	Replicate 1	Replicate 2	Replicate 3
		27731	27488	28401	28300	28635	27949	18609	17031	16533	23808	22570	24580	17940	16389	18376	20289	19409	21577
		Mean value of measurement 1			Mean value of measurement 2			Mean value of measurement 3			Mean value of measurement 4			Mean value of measurement 5			Mean value of measurement 6
		27873.3			28294.7			17391			23652.7			17568.3			20425
		Mean value of six measurement			SEM
		22534.2			4868.29
	80	Measurement 1			Measurement 2			Measurement 3			Measurement 4			Measurement 5			Measurement 6			0.893	0.731	-
		Replicate 1	Replicate 2	Replicate 3	Replicate 1	Replicate 2	Replicate 3	Replicate 1	Replicate 2	Replicate 3	Replicate 1	Replicate 2	Replicate 3	Replicate 1	Replicate 2	Replicate 3	Replicate 1	Replicate 2	Replicate 3
		24551	25898	28030	16759	16349	17896	20199	21458	21652	22637	20328	19033	26553	26707	27058	18351	17005	19414
		Mean value of measurement 1			Mean value of measurement 2			Mean value of measurement 3			Mean value of measurement 4			Mean value of measurement 5			Mean value of measurement 6
		26159.7			17001.3			21103			20666			26772.7			18256.7
		Mean value of six measurement			SEM
		21659.9			4024.19
atrbohD shoots + Col-0 roots	0	Measurement 1			Measurement 2			Measurement 3			Measurement 4			Measurement 5			Measurement 6			-	0.92	0.746
		Replicate 1	Replicate 2	Replicate 3	Replicate 1	Replicate 2	Replicate 3	Replicate 1	Replicate 2	Replicate 3	Replicate 1	Replicate 2	Replicate 3	Replicate 1	Replicate 2	Replicate 3	Replicate 1	Replicate 2	Replicate 3
		20058	19926	19631	18935	20041	19772	29688	29303	28503	25320	24517	24000	29345	28642	29008	20725	22810	25183
		Mean value of measurement 1			Mean value of measurement 2			Mean value of measurement 3			Mean value of measurement 4			Mean value of measurement 5			Mean value of measurement 6
		19871.7			19582.7			29164.7			24612.3			28998.3			22906
		Mean value of six measurement			SEM
		24189.3			4232.49
	30	Measurement 1			Measurement 2			Measurement 3			Measurement 4			Measurement 5			Measurement 6			0.92	-	0.823
		Replicate 1	Replicate 2	Replicate 3	Replicate 1	Replicate 2	Replicate 3	Replicate 1	Replicate 2	Replicate 3	Replicate 1	Replicate 2	Replicate 3	Replicate 1	Replicate 2	Replicate 3	Replicate 1	Replicate 2	Replicate 3
		29034	30019	29953	25955	23898	23940	20768	20944	21033	29762	29940	30281	18919	18816	18776	20058	19330	18720
		Mean value of measurement 1			Mean value of measurement 2			Mean value of measurement 3			Mean value of measurement 4			Mean value of measurement 5			Mean value of measurement 6
		29668.7			24597.7			20915			29994.3			18837			19369.3
		Mean value of six measurement			SEM
		23897			5019.49
	80	Measurement 1			Measurement 2			Measurement 3			Measurement 4			Measurement 5			Measurement 6			0.746	0.823	-
		Replicate 1	Replicate 2	Replicate 3	Replicate 1	Replicate 2	Replicate 3	Replicate 1	Replicate 2	Replicate 3	Replicate 1	Replicate 2	Replicate 3	Replicate 1	Replicate 2	Replicate 3	Replicate 1	Replicate 2	Replicate 3
		17205	17008	16792	20256	22184	18035	18443	16998	19201	29017	29988	28560	28443	29674	29308	26551	27026	23787
		Mean value of measurement 1			Mean value of measurement 2			Mean value of measurement 3			Mean value of measurement 4			Mean value of measurement 5			Mean value of measurement 6
		17001.7			20158.3			18214			29188.3			29141.7			25788
		Mean value of six measurement			SEM
		23248.7			5484.13
Col-0 shoots + atrbohD roots	0	Measurement 1			Measurement 2			Measurement 3			Measurement 4			Measurement 5			Measurement 6			-	0.71	0.877
		Replicate 1	Replicate 2	Replicate 3	Replicate 1	Replicate 2	Replicate 3	Replicate 1	Replicate 2	Replicate 3	Replicate 1	Replicate 2	Replicate 3	Replicate 1	Replicate 2	Replicate 3	Replicate 1	Replicate 2	Replicate 3
		20682	22677	24700	27209	27108	26339	19322	18205	20545	18355	17331	17849	26449	28903	27410	22459	21540	21006
		Mean value of measurement 1			Mean value of measurement 2			Mean value of measurement 3			Mean value of measurement 4			Mean value of measurement 5			Mean value of measurement 6
		22686.3			26885.3			19357.3			17845			27587.3			21668.3
		Mean value of six measurement			SEM
		22671.6			3929.56
	30	Measurement 1			Measurement 2			Measurement 3			Measurement 4			Measurement 5			Measurement 6			0.71	-	0.827
		Replicate 1	Replicate 2	Replicate 3	Replicate 1	Replicate 2	Replicate 3	Replicate 1	Replicate 2	Replicate 3	Replicate 1	Replicate 2	Replicate 3	Replicate 1	Replicate 2	Replicate 3	Replicate 1	Replicate 2	Replicate 3
		26038	27582	27313	17981	18340	16530	19731	22035	19600	19003	22488	18599	26701	27998	25328	17254	21016	18642
		Mean value of measurement 1			Mean value of measurement 2			Mean value of measurement 3			Mean value of measurement 4			Mean value of measurement 5			Mean value of measurement 6
		26977.7			17617			20455.3			20030			26675.7			18970.7
		Mean value of six measurement			SEM
		21787.7			4025.5
	80	Measurement 1			Measurement 2			Measurement 3			Measurement 4			Measurement 5			Measurement 6			0.877	0.827	-
		Replicate 1	Replicate 2	Replicate 3	Replicate 1	Replicate 2	Replicate 3	Replicate 1	Replicate 2	Replicate 3	Replicate 1	Replicate 2	Replicate 3	Replicate 1	Replicate 2	Replicate 3	Replicate 1	Replicate 2	Replicate 3
		25510	28420	27466	20359	22448	21047	28487	27993	26588	18406	17193	17790	19665	22519	20166	19523	18440	19483
		Mean value of measurement 1			Mean value of measurement 2			Mean value of measurement 3			Mean value of measurement 4			Mean value of measurement 5			Mean value of measurement 6
		27132			21284.7			27689.3			17796.3			20783.3			19148.7
		Mean value of six measurement			SEM
		22305.7			4145.79
Fig. 3c
Gene	Concentration of La(III) (μM)	Relative gene expression in Col-0 (ACTIN as a reference gene)																		p value between comparison group
																				0	30	80
AtrbohD (in leaves)	0	Measurement 1			Measurement 2			Measurement 3			Measurement 4			Measurement 5			Measurement 6			-	0	0
		Replicate 1	Replicate 2	Replicate 3	Replicate 1	Replicate 2	Replicate 3	Replicate 1	Replicate 2	Replicate 3	Replicate 1	Replicate 2	Replicate 3	Replicate 1	Replicate 2	Replicate 3	Replicate 1	Replicate 2	Replicate 3
		1	1.13	1.15	1	1.1	1.13	1	1.21	1.18	1	0.9	0.9	1.01	1.15	1.2	1	1.13	0.93
		Mean value of measurement 1			Mean value of measurement 2			Mean value of measurement 3			Mean value of measurement 4			Mean value of measurement 5			Mean value of measurement 6
		1.09333			1.07667			1.13			0.933333			1.12			1.02
		Mean value of six measurement			SEM
		1.06222			0.074167
	30	Measurement 1			Measurement 2			Measurement 3			Measurement 4			Measurement 5			Measurement 6			0	-	0
		Replicate 1	Replicate 2	Replicate 3	Replicate 1	Replicate 2	Replicate 3	Replicate 1	Replicate 2	Replicate 3	Replicate 1	Replicate 2	Replicate 3	Replicate 1	Replicate 2	Replicate 3	Replicate 1	Replicate 2	Replicate 3
		2.76	2.53	2.98	2.02	1.87	1.9	3.33	3.45	2.94	2.91	3.21	2.5	2.8	2	2.5	2.6	2.95	2.82
		Mean value of measurement 1			Mean value of measurement 2			Mean value of measurement 3			Mean value of measurement 4			Mean value of measurement 5			Mean value of measurement 6
		2.75667			1.93			3.24			2.87333			2.43333			2.79
		Mean value of six measurement			SEM
		2.67056			0.445368
	80	Measurement 1			Measurement 2			Measurement 3			Measurement 4			Measurement 5			Measurement 6			0	0	-
		Replicate 1	Replicate 2	Replicate 3	Replicate 1	Replicate 2	Replicate 3	Replicate 1	Replicate 2	Replicate 3	Replicate 1	Replicate 2	Replicate 3	Replicate 1	Replicate 2	Replicate 3	Replicate 1	Replicate 2	Replicate 3
		4.57	4.28	4.96	6.5	6.33	6.23	5.35	5.33	5.29	5.79	5.58	5.12	5.2	5.01	5.33	4.7	4.3	4.5
		Mean value of measurement 1			Mean value of measurement 2			Mean value of measurement 3			Mean value of measurement 4			Mean value of measurement 5			Mean value of measurement 6
		4.60333			6.35333			5.32333			5.49667			5.18			4.5
		Mean value of six measurement			SEM
		5.24278			0.673622
AtrbohF (in leaves)	0	Measurement 1			Measurement 2			Measurement 3			Measurement 4			Measurement 5			Measurement 6			-	0.05	0.01
		Replicate 1	Replicate 2	Replicate 3	Replicate 1	Replicate 2	Replicate 3	Replicate 1	Replicate 2	Replicate 3	Replicate 1	Replicate 2	Replicate 3	Replicate 1	Replicate 2	Replicate 3	Replicate 1	Replicate 2	Replicate 3
		1	1.12	1.16	1	1.21	1.15	1.15	1.2	1.08	0.85	0.88	0.96	0.8	0.93	0.85	0.95	0.87	0.89
		Mean value of measurement 1			Mean value of measurement 2			Mean value of measurement 3			Mean value of measurement 4			Mean value of measurement 5			Mean value of measurement 6
		1.09333			1.12			1.14333			0.896667			0.86			0.903333
		Mean value of six measurement			SEM
		1.00278			0.129021
	30	Measurement 1			Measurement 2			Measurement 3			Measurement 4			Measurement 5			Measurement 6			0.05	-	0.049
		Replicate 1	Replicate 2	Replicate 3	Replicate 1	Replicate 2	Replicate 3	Replicate 1	Replicate 2	Replicate 3	Replicate 1	Replicate 2	Replicate 3	Replicate 1	Replicate 2	Replicate 3	Replicate 1	Replicate 2	Replicate 3
		1.46	1.3	1.35	0.99	1.05	1.08	0.96	1.03	1.14	1.5	1.44	1.53	1.12	1.15	1.2	1.58	1.55	1.53
		Mean value of measurement 1			Mean value of measurement 2			Mean value of measurement 3			Mean value of measurement 4			Mean value of measurement 5			Mean value of measurement 6
		1.37			1.04			1.04333			1.49			1.15667			1.55333
		Mean value of six measurement			SEM
		1.27556			0.226104
	80	Measurement 1			Measurement 2			Measurement 3			Measurement 4			Measurement 5			Measurement 6			0.01	0.049	-
		Replicate 1	Replicate 2	Replicate 3	Replicate 1	Replicate 2	Replicate 3	Replicate 1	Replicate 2	Replicate 3	Replicate 1	Replicate 2	Replicate 3	Replicate 1	Replicate 2	Replicate 3	Replicate 1	Replicate 2	Replicate 3
		1.53	1.75	1.43	1.24	1.15	1.3	1.18	1.1	1.25	1.87	1.9	1.67	1.89	1.88	1.76	1.35	1.55	1.53
		Mean value of measurement 1			Mean value of measurement 2			Mean value of measurement 3			Mean value of measurement 4			Mean value of measurement 5			Mean value of measurement 6
		1.57			1.23			1.17667			1.81333			1.84333			1.47667
		Mean value of six measurement			SEM
		1.51833			0.281754
AtrbohD (in roots)	0	Measurement 1			Measurement 2			Measurement 3			Measurement 4			Measurement 5			Measurement 6			-	0	0
		Replicate 1	Replicate 2	Replicate 3	Replicate 1	Replicate 2	Replicate 3	Replicate 1	Replicate 2	Replicate 3	Replicate 1	Replicate 2	Replicate 3	Replicate 1	Replicate 2	Replicate 3	Replicate 1	Replicate 2	Replicate 3
		1	1.09	1.08	1	0.94	0.93	1.03	1.1	1.08	0.95	0.98	0.9	1.12	1.04	1.08	0.9	0.91	0.91
		Mean value of measurement 1			Mean value of measurement 2			Mean value of measurement 3			Mean value of measurement 4			Mean value of measurement 5			Mean value of measurement 6
		1.05667			0.956667			1.07			0.943333			1.08			0.906667
		Mean value of six measurement			SEM
		1.00222			0.0752084
	30	Measurement 1			Measurement 2			Measurement 3			Measurement 4			Measurement 5			Measurement 6			0	-	0
		Replicate 1	Replicate 2	Replicate 3	Replicate 1	Replicate 2	Replicate 3	Replicate 1	Replicate 2	Replicate 3	Replicate 1	Replicate 2	Replicate 3	Replicate 1	Replicate 2	Replicate 3	Replicate 1	Replicate 2	Replicate 3
		1.73	1.54	1.82	1.48	1.54	1.75	1.86	1.65	1.77	1.75	1.68	1.66	1.53	1.4	1.39	1.66	1.82	1.8
		Mean value of measurement 1			Mean value of measurement 2			Mean value of measurement 3			Mean value of measurement 4			Mean value of measurement 5			Mean value of measurement 6
		1.69667			1.59			1.76			1.69667			1.44			1.76
		Mean value of six measurement			SEM
		1.65722			0.123242
	80	Measurement 1			Measurement 2			Measurement 3			Measurement 4			Measurement 5			Measurement 6			0	0	-
		Replicate 1	Replicate 2	Replicate 3	Replicate 1	Replicate 2	Replicate 3	Replicate 1	Replicate 2	Replicate 3	Replicate 1	Replicate 2	Replicate 3	Replicate 1	Replicate 2	Replicate 3	Replicate 1	Replicate 2	Replicate 3
		2.45	2.41	2.29	2.63	2.5	2.33	2	1.83	1.92	2.26	2.42	2.56	2.5	2.43	2.35	1.98	2.18	2.11
		Mean value of measurement 1			Mean value of measurement 2			Mean value of measurement 3			Mean value of measurement 4			Mean value of measurement 5			Mean value of measurement 6
		2.38333			2.48667			1.91667			2.41333			2.42667			2.09
		Mean value of six measurement			SEM
		2.28611			0.228283
AtrbohF (in roots)	0	Measurement 1			Measurement 2			Measurement 3			Measurement 4			Measurement 5			Measurement 6			-	0.847	0.191
		Replicate 1	Replicate 2	Replicate 3	Replicate 1	Replicate 2	Replicate 3	Replicate 1	Replicate 2	Replicate 3	Replicate 1	Replicate 2	Replicate 3	Replicate 1	Replicate 2	Replicate 3	Replicate 1	Replicate 2	Replicate 3
		1	1	1.08	1	0.95	0.93	1.12	1.17	1.06	1	0.9	0.9	1.01	1.15	1.03	1	1.06	0.93
		Mean value of measurement 1			Mean value of measurement 2			Mean value of measurement 3			Mean value of measurement 4			Mean value of measurement 5			Mean value of measurement 6
		1.02667			0.96			1.11667			0.933333			1.06333			0.996667
		Mean value of six measurement			SEM
		1.01611			0.0675744
	30	Measurement 1			Measurement 2			Measurement 3			Measurement 4			Measurement 5			Measurement 6			0.847	-	0.258
		Replicate 1	Replicate 2	Replicate 3	Replicate 1	Replicate 2	Replicate 3	Replicate 1	Replicate 2	Replicate 3	Replicate 1	Replicate 2	Replicate 3	Replicate 1	Replicate 2	Replicate 3	Replicate 1	Replicate 2	Replicate 3
		1.09	1.07	1.08	1.09	1.05	0.93	1.03	0.97	1.08	1.05	1.12	1.09	0.95	0.88	0.9	0.92	0.88	0.95
		Mean value of measurement 1			Mean value of measurement 2			Mean value of measurement 3			Mean value of measurement 4			Mean value of measurement 5			Mean value of measurement 6
		1.08			1.02333			1.02667			1.08667			0.91			0.916667
		Mean value of six measurement			SEM
		1.00722			0.0773281
	80	Measurement 1			Measurement 2			Measurement 3			Measurement 4			Measurement 5			Measurement 6			0.191	0.258	-
		Replicate 1	Replicate 2	Replicate 3	Replicate 1	Replicate 2	Replicate 3	Replicate 1	Replicate 2	Replicate 3	Replicate 1	Replicate 2	Replicate 3	Replicate 1	Replicate 2	Replicate 3	Replicate 1	Replicate 2	Replicate 3
		0.99	0.91	0.87	0.88	0.95	0.92	1.04	1.05	1.05	1	1.05	1.01	1.03	0.98	0.96	0.83	0.85	0.88
		Mean value of measurement 1			Mean value of measurement 2			Mean value of measurement 3			Mean value of measurement 4			Mean value of measurement 5			Mean value of measurement 6
		0.923333			0.916667			1.04667			1.02			0.99			0.853333
		Mean value of six measurement			SEM
		0.958333			0.0729307
Fig. 3d
Gene	The Concentration of La(III)	Relative gene expression in Col-0 (EF1α as a reference gene)																		p value between comparison group
																				0	30	80
AtrbohD (in leaves)	0	Measurement 1			Measurement 2			Measurement 3			Measurement 4			Measurement 5			Measurement 6			-	0	0
		Replicate 1	Replicate 2	Replicate 3	Replicate 1	Replicate 2	Replicate 3	Replicate 1	Replicate 2	Replicate 3	Replicate 1	Replicate 2	Replicate 3	Replicate 1	Replicate 2	Replicate 3	Replicate 1	Replicate 2	Replicate 3
		1	1	1.05	1	1.1	1.03	1	1.11	1.04	1	0.87	0.93	1.04	1.05	1.1	1	1.11	0.93
		Mean value of measurement 1			Mean value of measurement 2			Mean value of measurement 3			Mean value of measurement 4			Mean value of measurement 5			Mean value of measurement 6
		1.01667			1.04333			1.05			0.933333			1.06333			1.01333
		Mean value of six measurement			SEM
		1.02			0.0466667
	30	Measurement 1			Measurement 2			Measurement 3			Measurement 4			Measurement 5			Measurement 6			0	-	0
		Replicate 1	Replicate 2	Replicate 3	Replicate 1	Replicate 2	Replicate 3	Replicate 1	Replicate 2	Replicate 3	Replicate 1	Replicate 2	Replicate 3	Replicate 1	Replicate 2	Replicate 3	Replicate 1	Replicate 2	Replicate 3
		2.92	3.03	3.08	3.95	4.23	3.72	3.74	3.54	3.36	2.98	2.77	2.83	3.47	3.39	3.52	4.2	4.02	3.88
		Mean value of measurement 1			Mean value of measurement 2			Mean value of measurement 3			Mean value of measurement 4			Mean value of measurement 5			Mean value of measurement 6
		3.01			3.96667			3.54667			2.86			3.46			4.03333
		Mean value of six measurement			SEM
		3.47944			0.480243
	80	Measurement 1			Measurement 2			Measurement 3			Measurement 4			Measurement 5			Measurement 6			0	0	-
		Replicate 1	Replicate 2	Replicate 3	Replicate 1	Replicate 2	Replicate 3	Replicate 1	Replicate 2	Replicate 3	Replicate 1	Replicate 2	Replicate 3	Replicate 1	Replicate 2	Replicate 3	Replicate 1	Replicate 2	Replicate 3
		5.7	5.78	5.74	5.78	5.5	5.69	5.26	5.09	5	6.41	6.24	6.11	5.08	4.92	4.88	6.29	9.16	6.49
		Mean value of measurement 1			Mean value of measurement 2			Mean value of measurement 3			Mean value of measurement 4			Mean value of measurement 5			Mean value of measurement 6
		5.74			5.65667			5.11667			6.25333			4.96			7.31333
		Mean value of six measurement			SEM
		5.84			0.858228
AtrbohF (in leaves)	0	Measurement 1			Measurement 2			Measurement 3			Measurement 4			Measurement 5			Measurement 6			-	0.872	0
		Replicate 1	Replicate 2	Replicate 3	Replicate 1	Replicate 2	Replicate 3	Replicate 1	Replicate 2	Replicate 3	Replicate 1	Replicate 2	Replicate 3	Replicate 1	Replicate 2	Replicate 3	Replicate 1	Replicate 2	Replicate 3
		1	1.12	1.08	0.94	0.88	0.89	1	1.14	1.09	1	1	1.04	1	0.92	0.88	1.01	1.04	1
		Mean value of measurement 1			Mean value of measurement 2			Mean value of measurement 3			Mean value of measurement 4			Mean value of measurement 5			Mean value of measurement 6
		1.06667			0.903333			1.07667			1.01333			0.933333			1.01667
		Mean value of six measurement			SEM
		1.00167			0.0700714
	30	Measurement 1			Measurement 2			Measurement 3			Measurement 4			Measurement 5			Measurement 6			0.872	-	0
		Replicate 1	Replicate 2	Replicate 3	Replicate 1	Replicate 2	Replicate 3	Replicate 1	Replicate 2	Replicate 3	Replicate 1	Replicate 2	Replicate 3	Replicate 1	Replicate 2	Replicate 3	Replicate 1	Replicate 2	Replicate 3
		1.03	1.05	1.11	0.99	1	0.95	1.04	1.06	1	1.01	1.03	0.99	1.03	0.95	0.94	1.02	1	1.08
		Mean value of measurement 1			Mean value of measurement 2			Mean value of measurement 3			Mean value of measurement 4			Mean value of measurement 5			Mean value of measurement 6
		1.06333			0.98			1.03333			1.01			0.973333			1.03333
		Mean value of six measurement			SEM
		1.01556			0.0346196
	80	Measurement 1			Measurement 2			Measurement 3			Measurement 4			Measurement 5			Measurement 6			0	0	-
		Replicate 1	Replicate 2	Replicate 3	Replicate 1	Replicate 2	Replicate 3	Replicate 1	Replicate 2	Replicate 3	Replicate 1	Replicate 2	Replicate 3	Replicate 1	Replicate 2	Replicate 3	Replicate 1	Replicate 2	Replicate 3
		1.34	1.45	1.43	1.21	1.25	1.31	1.28	1.1	1.35	1.57	1.62	1.67	1.69	1.78	1.74	1.45	1.35	1.56
		Mean value of measurement 1			Mean value of measurement 2			Mean value of measurement 3			Mean value of measurement 4			Mean value of measurement 5			Mean value of measurement 6
		1.40667			1.25667			1.24333			1.62			1.73667			1.45333
		Mean value of six measurement			SEM
		1.45278			0.196474
AtrbohD (in roots)	0	Measurement 1			Measurement 2			Measurement 3			Measurement 4			Measurement 5			Measurement 6			-	0	0
		Replicate 1	Replicate 2	Replicate 3	Replicate 1	Replicate 2	Replicate 3	Replicate 1	Replicate 2	Replicate 3	Replicate 1	Replicate 2	Replicate 3	Replicate 1	Replicate 2	Replicate 3	Replicate 1	Replicate 2	Replicate 3
		1	1.11	1.09	1	0.98	0.96	0.92	0.94	0.9	1	1.06	1.11	1.1	1.07	1.08	0.94	0.89	0.91
		Mean value of measurement 1			Mean value of measurement 2			Mean value of measurement 3			Mean value of measurement 4			Mean value of measurement 5			Mean value of measurement 6
		1.06667			0.98			0.92			1.05667			1.08333			0.913333
		Mean value of six measurement			SEM
		1.00333			0.0759532
	30	Measurement 1			Measurement 2			Measurement 3			Measurement 4			Measurement 5			Measurement 6			0	-	0.002
		Replicate 1	Replicate 2	Replicate 3	Replicate 1	Replicate 2	Replicate 3	Replicate 1	Replicate 2	Replicate 3	Replicate 1	Replicate 2	Replicate 3	Replicate 1	Replicate 2	Replicate 3	Replicate 1	Replicate 2	Replicate 3
		1.63	1.92	1.67	1.65	1.81	1.96	2.13	2.02	2.24	2.16	2.34	2.11	2.36	2.67	2.54	2.41	2.53	2.61
		Mean value of measurement 1			Mean value of measurement 2			Mean value of measurement 3			Mean value of measurement 4			Mean value of measurement 5			Mean value of measurement 6
		1.74			1.80667			2.13			2.20333			2.52333			2.51667
		Mean value of six measurement			SEM
		2.15333			0.335553
	80	Measurement 1			Measurement 2			Measurement 3			Measurement 4			Measurement 5			Measurement 6			0	0.002	-
		Replicate 1	Replicate 2	Replicate 3	Replicate 1	Replicate 2	Replicate 3	Replicate 1	Replicate 2	Replicate 3	Replicate 1	Replicate 2	Replicate 3	Replicate 1	Replicate 2	Replicate 3	Replicate 1	Replicate 2	Replicate 3
		2.28	2.47	2.36	2.89	2.93	2.77	2.86	2.98	2.79	3.09	3.19	3.31	3.12	3.25	3.4	2.25	2.28	2.41
		Mean value of measurement 1			Mean value of measurement 2			Mean value of measurement 3			Mean value of measurement 4			Mean value of measurement 5			Mean value of measurement 6
		2.37			2.86333			2.87667			3.19667			3.25667			2.31333
		Mean value of six measurement			SEM
		2.81278			0.399135
AtrbohF (in roots)	0	Measurement 1			Measurement 2			Measurement 3			Measurement 4			Measurement 5			Measurement 6			-	0.758	0.758
		Replicate 1	Replicate 2	Replicate 3	Replicate 1	Replicate 2	Replicate 3	Replicate 1	Replicate 2	Replicate 3	Replicate 1	Replicate 2	Replicate 3	Replicate 1	Replicate 2	Replicate 3	Replicate 1	Replicate 2	Replicate 3
		1	0.99	1.12	1	0.92	1	1.01	1.12	1.08	0.99	0.92	0.9	1.01	1.05	1.08	1	1	1.02
		Mean value of measurement 1			Mean value of measurement 2			Mean value of measurement 3			Mean value of measurement 4			Mean value of measurement 5			Mean value of measurement 6
		1.03667			0.973333			1.07			0.936667			1.04667			1.00667
		Mean value of six measurement			SEM
		1.01167			0.0497438
	30	Measurement 1			Measurement 2			Measurement 3			Measurement 4			Measurement 5			Measurement 6			0.758	-	1
		Replicate 1	Replicate 2	Replicate 3	Replicate 1	Replicate 2	Replicate 3	Replicate 1	Replicate 2	Replicate 3	Replicate 1	Replicate 2	Replicate 3	Replicate 1	Replicate 2	Replicate 3	Replicate 1	Replicate 2	Replicate 3
		1	1.01	1.06	1.02	1.01	1	1.12	1.1	1.1	1	1.01	0.93	0.99	1.04	1.01	1	1	1.01
		Mean value of measurement 1			Mean value of measurement 2			Mean value of measurement 3			Mean value of measurement 4			Mean value of measurement 5			Mean value of measurement 6
		1.02333			1.01			1.10667			0.98			1.01333			1.00333
		Mean value of six measurement			SEM
		1.02278			0.0435847
	80	Measurement 1			Measurement 2			Measurement 3			Measurement 4			Measurement 5			Measurement 6			0.758	1	-
		Replicate 1	Replicate 2	Replicate 3	Replicate 1	Replicate 2	Replicate 3	Replicate 1	Replicate 2	Replicate 3	Replicate 1	Replicate 2	Replicate 3	Replicate 1	Replicate 2	Replicate 3	Replicate 1	Replicate 2	Replicate 3
		1	1	1.04	1.01	1.03	1	1.04	1.06	1.11	0.98	0.92	0.99	1.01	1.12	1.08	1.02	1.01	1
		Mean value of measurement 1			Mean value of measurement 2			Mean value of measurement 3			Mean value of measurement 4			Mean value of measurement 5			Mean value of measurement 6
		1.01333			1.01333			1.07			0.963333			1.07			1.01
		Mean value of six measurement			SEM
		1.02333			0.0408248

## Sheet: Figure 4
Fig. 4e
Plant	Concentration of La(III) (μM)	Average fluorescent area of FM4-64 in root cells																		p value between comparison group
																				0	30	80
Col-0	0	Measurement 1			Measurement 2			Measurement 3			Measurement 4			Measurement 5			Measurement 6			-	0.003	0
		Replicate 1	Replicate 2	Replicate 3	Replicate 1	Replicate 2	Replicate 3	Replicate 1	Replicate 2	Replicate 3	Replicate 1	Replicate 2	Replicate 3	Replicate 1	Replicate 2	Replicate 3	Replicate 1	Replicate 2	Replicate 3
		20485	21950	22388	19857	18903	20067	28719	26833	29781	29038	28472	29887	30154	29750	28951	19946	21775	20086
		Mean value of measurement 1			Mean value of measurement 2			Mean value of measurement 3			Mean value of measurement 4			Mean value of measurement 5			Mean value of measurement 6
		21607.7			19609			28444.3			29132.3			29618.3			20602.3
		Mean value of six measurement			SEM
		24835.7			4690.78
	30	Measurement 1			Measurement 2			Measurement 3			Measurement 4			Measurement 5			Measurement 6			0.003	-	0
		Replicate 1	Replicate 2	Replicate 3	Replicate 1	Replicate 2	Replicate 3	Replicate 1	Replicate 2	Replicate 3	Replicate 1	Replicate 2	Replicate 3	Replicate 1	Replicate 2	Replicate 3	Replicate 1	Replicate 2	Replicate 3
		29008	29580	31226	29303	40288	41055	29018	31277	30553	37380	33026	35136	39287	37106	38527	41033	38223	39965
		Mean value of measurement 1			Mean value of measurement 2			Mean value of measurement 3			Mean value of measurement 4			Mean value of measurement 5			Mean value of measurement 6
		29938			36882			30282.7			35180.7			38306.7			39740.3
		Mean value of six measurement			SEM
		35055.1			4119.18
	80	Measurement 1			Measurement 2			Measurement 3			Measurement 4			Measurement 5			Measurement 6			0	0	-
		Replicate 1	Replicate 2	Replicate 3	Replicate 1	Replicate 2	Replicate 3	Replicate 1	Replicate 2	Replicate 3	Replicate 1	Replicate 2	Replicate 3	Replicate 1	Replicate 2	Replicate 3	Replicate 1	Replicate 2	Replicate 3
		51993	51038	50048	52480	52002	54382	55476	53664	57739	65303	66479	63199	58466	61433	63268	64952	66101	65891
		Mean value of measurement 1			Mean value of measurement 2			Mean value of measurement 3			Mean value of measurement 4			Mean value of measurement 5			Mean value of measurement 6
		51026.3			52954.7			55626.3			64993.7			61055.7			65648
		Mean value of six measurement			SEM
		58550.8			6239.26
opr3	0	Measurement 1			Measurement 2			Measurement 3			Measurement 4			Measurement 5			Measurement 6			-	0.583	0.83
		Replicate 1	Replicate 2	Replicate 3	Replicate 1	Replicate 2	Replicate 3	Replicate 1	Replicate 2	Replicate 3	Replicate 1	Replicate 2	Replicate 3	Replicate 1	Replicate 2	Replicate 3	Replicate 1	Replicate 2	Replicate 3
		20158	21076	19382	30448	30695	29526	25771	22670	28931	21307	19965	22705	31259	30588	32557	24465	27190	21279
		Mean value of measurement 1			Mean value of measurement 2			Mean value of measurement 3			Mean value of measurement 4			Mean value of measurement 5			Mean value of measurement 6
		20205.3			30223			25790.7			21325.7			31468			24311.3
		Mean value of six measurement			SEM
		25554			4579.57
	30	Measurement 1			Measurement 2			Measurement 3			Measurement 4			Measurement 5			Measurement 6			0.583	-	0.447
		Replicate 1	Replicate 2	Replicate 3	Replicate 1	Replicate 2	Replicate 3	Replicate 1	Replicate 2	Replicate 3	Replicate 1	Replicate 2	Replicate 3	Replicate 1	Replicate 2	Replicate 3	Replicate 1	Replicate 2	Replicate 3
		30928	29208	30729	19058	19280	18543	22015	23370	24293	29991	28737	29458	20408	23822	21190	20155	19025	21234
		Mean value of measurement 1			Mean value of measurement 2			Mean value of measurement 3			Mean value of measurement 4			Mean value of measurement 5			Mean value of measurement 6
		30288.3			18960.3			23226			29395.3			21806.7			20138
		Mean value of six measurement			SEM
		23969.1			4782.68
	80	Measurement 1			Measurement 2			Measurement 3			Measurement 4			Measurement 5			Measurement 6			0.83	0.447	-
		Replicate 1	Replicate 2	Replicate 3	Replicate 1	Replicate 2	Replicate 3	Replicate 1	Replicate 2	Replicate 3	Replicate 1	Replicate 2	Replicate 3	Replicate 1	Replicate 2	Replicate 3	Replicate 1	Replicate 2	Replicate 3
		30957	31365	31992	19133	20146	19275	26005	25348	24730	20844	21220	19059	30872	31577	30054	28931	30133	29430
		Mean value of measurement 1			Mean value of measurement 2			Mean value of measurement 3			Mean value of measurement 4			Mean value of measurement 5			Mean value of measurement 6
		31438			19518			25361			20374.3			30834.3			29498
		Mean value of six measurement			SEM
		26170.6			5274.03
JA + opr3	0	Measurement 1			Measurement 2			Measurement 3			Measurement 4			Measurement 5			Measurement 6			-	0.007	0
		Replicate 1	Replicate 2	Replicate 3	Replicate 1	Replicate 2	Replicate 3	Replicate 1	Replicate 2	Replicate 3	Replicate 1	Replicate 2	Replicate 3	Replicate 1	Replicate 2	Replicate 3	Replicate 1	Replicate 2	Replicate 3
		24122	28107	26435	19357	18770	20119	29741	28336	29025	29470	27868	28336	20411	24008	22367	19986	19005	19573
		Mean value of measurement 1			Mean value of measurement 2			Mean value of measurement 3			Mean value of measurement 4			Mean value of measurement 5			Mean value of measurement 6
		26221.3			19415.3			29034			28558			22262			19521.3
		Mean value of six measurement			SEM
		24168.7			4358.4
	30	Measurement 1			Measurement 2			Measurement 3			Measurement 4			Measurement 5			Measurement 6			0.007	-	0
		Replicate 1	Replicate 2	Replicate 3	Replicate 1	Replicate 2	Replicate 3	Replicate 1	Replicate 2	Replicate 3	Replicate 1	Replicate 2	Replicate 3	Replicate 1	Replicate 2	Replicate 3	Replicate 1	Replicate 2	Replicate 3
		40937	39527	41022	32849	34589	36058	32130	31059	33198	27103	28604	27994	29470	27301	28013	40582	39404	38557
		Mean value of measurement 1			Mean value of measurement 2			Mean value of measurement 3			Mean value of measurement 4			Mean value of measurement 5			Mean value of measurement 6
		40495.3			34498.7			32129			27900.3			28261.3			39514.3
		Mean value of six measurement			SEM
		33799.8			5408.22
	80	Measurement 1			Measurement 2			Measurement 3			Measurement 4			Measurement 5			Measurement 6			0	0	-
		Replicate 1	Replicate 2	Replicate 3	Replicate 1	Replicate 2	Replicate 3	Replicate 1	Replicate 2	Replicate 3	Replicate 1	Replicate 2	Replicate 3	Replicate 1	Replicate 2	Replicate 3	Replicate 1	Replicate 2	Replicate 3
		59475	59288	60477	55288	57307	53140	46887	46045	46804	58492	60771	59993	45323	50385	51443	45669	48791	49113
		Mean value of measurement 1			Mean value of measurement 2			Mean value of measurement 3			Mean value of measurement 4			Mean value of measurement 5			Mean value of measurement 6
		59746.7			55245			46578.7			59752			49050.3			47857.7
		Mean value of six measurement			SEM
		53038.4			5990.25
coi1	0	Measurement 1			Measurement 2			Measurement 3			Measurement 4			Measurement 5			Measurement 6			-	0.775	0.734
		Replicate 1	Replicate 2	Replicate 3	Replicate 1	Replicate 2	Replicate 3	Replicate 1	Replicate 2	Replicate 3	Replicate 1	Replicate 2	Replicate 3	Replicate 1	Replicate 2	Replicate 3	Replicate 1	Replicate 2	Replicate 3
		26385	27593	28620	28303	29506	27408	23480	24691	22199	19162	18009	19965	18026	19472	18355	21530	22045	23774
		Mean value of measurement 1			Mean value of measurement 2			Mean value of measurement 3			Mean value of measurement 4			Mean value of measurement 5			Mean value of measurement 6
		27532.7			28405.7			23456.7			19045.3			18617.7			22449.7
		Mean value of six measurement			SEM
		23251.3			4116.87
	30	Measurement 1			Measurement 2			Measurement 3			Measurement 4			Measurement 5			Measurement 6			0.775	-	0.534
		Replicate 1	Replicate 2	Replicate 3	Replicate 1	Replicate 2	Replicate 3	Replicate 1	Replicate 2	Replicate 3	Replicate 1	Replicate 2	Replicate 3	Replicate 1	Replicate 2	Replicate 3	Replicate 1	Replicate 2	Replicate 3
		27523	27988	27309	21943	19447	24568	17485	17699	18006	17994	18523	19388	27984	28468	29007	20057	21336	20997
		Mean value of measurement 1			Mean value of measurement 2			Mean value of measurement 3			Mean value of measurement 4			Mean value of measurement 5			Mean value of measurement 6
		27606.7			21986			17730			18635			28486.3			20796.7
		Mean value of six measurement			SEM
		22540.1			4533.46
	80	Measurement 1			Measurement 2			Measurement 3			Measurement 4			Measurement 5			Measurement 6			0.734	0.534	-
		Replicate 1	Replicate 2	Replicate 3	Replicate 1	Replicate 2	Replicate 3	Replicate 1	Replicate 2	Replicate 3	Replicate 1	Replicate 2	Replicate 3	Replicate 1	Replicate 2	Replicate 3	Replicate 1	Replicate 2	Replicate 3
		20188	22719	24033	28218	29830	29577	29037	29754	29006	20615	22155	21537	20413	19934	20078	24018	20585	22104
		Mean value of measurement 1			Mean value of measurement 2			Mean value of measurement 3			Mean value of measurement 4			Mean value of measurement 5			Mean value of measurement 6
		22313.3			29208.3			29265.7			21435.7			20141.7			22235.7
		Mean value of six measurement			SEM
		24100.1			4054.98

## Sheet: Supplementary Figure1
Supplementary Fig. 1b left
Plant	Concentration of LaCl3 (μM)	Frequency of cells with endocytosis in Col-0 leaves (%)																		p value between comparison group
																				0	30	80
Col-0	0	Measurement 1			Measurement 2			Measurement 3			Measurement 4			Measurement 5			Measurement 6			-	0	0
		Replicate 1	Replicate 2	Replicate 3	Replicate 1	Replicate 2	Replicate 3	Replicate 1	Replicate 2	Replicate 3	Replicate 1	Replicate 2	Replicate 3	Replicate 1	Replicate 2	Replicate 3	Replicate 1	Replicate 2	Replicate 3
		0	0	0	0	0	0	0	0	0	0	1	0	0	0	0	0	0	0
		Mean value of measurement 1			Mean value of measurement 2			Mean value of measurement 3			Mean value of measurement 4			Mean value of measurement 5			Mean value of measurement 6
		0			0			0			0.333333			0			0
		Mean value of six measurement			SEM
		0.0555556			0.136083
	30	Measurement 1			Measurement 2			Measurement 3			Measurement 4			Measurement 5			Measurement 6			0	-	0
		Replicate 1	Replicate 2	Replicate 3	Replicate 1	Replicate 2	Replicate 3	Replicate 1	Replicate 2	Replicate 3	Replicate 1	Replicate 2	Replicate 3	Replicate 1	Replicate 2	Replicate 3	Replicate 1	Replicate 2	Replicate 3
		26	24	26	23	20	21	22	23	23	14	14	15	16	18	18	23	25	25
		Mean value of measurement 1			Mean value of measurement 2			Mean value of measurement 3			Mean value of measurement 4			Mean value of measurement 5			Mean value of measurement 6
		25.3333			21.3333			22.6667			14.3333			17.3333			24.3333
		Mean value of six measurement			SEM
		20.8889			4.25659
	80	Measurement 1			Measurement 2			Measurement 3			Measurement 4			Measurement 5			Measurement 6			0	0	-
		Replicate 1	Replicate 2	Replicate 3	Replicate 1	Replicate 2	Replicate 3	Replicate 1	Replicate 2	Replicate 3	Replicate 1	Replicate 2	Replicate 3	Replicate 1	Replicate 2	Replicate 3	Replicate 1	Replicate 2	Replicate 3
		86	86	90	70	68	70	71	73	75	74	75	72	85	90	86	85	85	88
		Mean value of measurement 1			Mean value of measurement 2			Mean value of measurement 3			Mean value of measurement 4			Mean value of measurement 5			Mean value of measurement 6
		87.3333			69.3333			73			73.6667			87			86
		Mean value of six measurement			SEM
		79.3889			8.23925
Supplementary Fig. 1b right
Plant	Concentration of LaCl3 (μM)	Average number of endocytic vesicles per cell with endocytosis																		p value between comparison group
																				0	30	80
Col-0	0	Measurement 1			Measurement 2			Measurement 3			Measurement 4			Measurement 5			Measurement 6			-	0	0
		Replicate 1	Replicate 2	Replicate 3	Replicate 1	Replicate 2	Replicate 3	Replicate 1	Replicate 2	Replicate 3	Replicate 1	Replicate 2	Replicate 3	Replicate 1	Replicate 2	Replicate 3	Replicate 1	Replicate 2	Replicate 3
		0	0	0	0	0	0	0	0	0	0	0	0	0	0	0	0	1	0
		Mean value of measurement 1			Mean value of measurement 2			Mean value of measurement 3			Mean value of measurement 4			Mean value of measurement 5			Mean value of measurement 6
		0			0			0			0			0			0.333333
		Mean value of six measurement			SEM
		0.0555556			0.136083
	30	Measurement 1			Measurement 2			Measurement 3			Measurement 4			Measurement 5			Measurement 6			0	-	0
		Replicate 1	Replicate 2	Replicate 3	Replicate 1	Replicate 2	Replicate 3	Replicate 1	Replicate 2	Replicate 3	Replicate 1	Replicate 2	Replicate 3	Replicate 1	Replicate 2	Replicate 3	Replicate 1	Replicate 2	Replicate 3
		3	2.5	3.5	6	6	7	5.5	5	5	6.5	6.7	6.5	3	3.2	3.5	4	3.2	2.5
		Mean value of measurement 1			Mean value of measurement 2			Mean value of measurement 3			Mean value of measurement 4			Mean value of measurement 5			Mean value of measurement 6
		3			6.33333			5.16667			6.56667			3.23333			3.23333
		Mean value of six measurement			SEM
		4.58889			1.64245
	80	Measurement 1			Measurement 2			Measurement 3			Measurement 4			Measurement 5			Measurement 6			0	0	-
		Replicate 1	Replicate 2	Replicate 3	Replicate 1	Replicate 2	Replicate 3	Replicate 1	Replicate 2	Replicate 3	Replicate 1	Replicate 2	Replicate 3	Replicate 1	Replicate 2	Replicate 3	Replicate 1	Replicate 2	Replicate 3
		12.8	13.1	12.2	6.5	6.7	7.2	8.5	7.5	7.7	14.4	14.7	14.9	14.6	13.8	14.2	7	8.2	8
		Mean value of measurement 1			Mean value of measurement 2			Mean value of measurement 3			Mean value of measurement 4			Mean value of measurement 5			Mean value of measurement 6
		12.7			6.8			7.9			14.6667			14.2			7.73333
		Mean value of six measurement			SEM
		10.6667			3.57292
Supplementary Fig. 1d left
Plant	Concentration of LaCl3 (μM)	Frequency of cells with endocytosis in Col-0 leaves (%)																		p value between comparison group
																				0	30	80
Col-0	0	Measurement 1			Measurement 2			Measurement 3			Measurement 4			Measurement 5			Measurement 6			-	0	0
		Replicate 1	Replicate 2	Replicate 3	Replicate 1	Replicate 2	Replicate 3	Replicate 1	Replicate 2	Replicate 3	Replicate 1	Replicate 2	Replicate 3	Replicate 1	Replicate 2	Replicate 3	Replicate 1	Replicate 2	Replicate 3
		0	0	0	0	0	0	0	0	0	0	0	0	0	0	0	0	0	0
		Mean value of measurement 1			Mean value of measurement 2			Mean value of measurement 3			Mean value of measurement 4			Mean value of measurement 5			Mean value of measurement 6
		0			0			0			0			0			0
		Mean value of six measurement			SEM
		0			0
	30	Measurement 1			Measurement 2			Measurement 3			Measurement 4			Measurement 5			Measurement 6			0	-	0
		Replicate 1	Replicate 2	Replicate 3	Replicate 1	Replicate 2	Replicate 3	Replicate 1	Replicate 2	Replicate 3	Replicate 1	Replicate 2	Replicate 3	Replicate 1	Replicate 2	Replicate 3	Replicate 1	Replicate 2	Replicate 3
		23	23	24	13	13	13	14	15	13	14	15	16	17	18	18	22	21	23
		Mean value of measurement 1			Mean value of measurement 2			Mean value of measurement 3			Mean value of measurement 4			Mean value of measurement 5			Mean value of measurement 6
		23.3333			13			14			15			17.6667			22
		Mean value of six measurement			SEM
		17.5			4.31406
	80	Measurement 1			Measurement 2			Measurement 3			Measurement 4			Measurement 5			Measurement 6			0	0	-
		Replicate 1	Replicate 2	Replicate 3	Replicate 1	Replicate 2	Replicate 3	Replicate 1	Replicate 2	Replicate 3	Replicate 1	Replicate 2	Replicate 3	Replicate 1	Replicate 2	Replicate 3	Replicate 1	Replicate 2	Replicate 3
		82	82	80	65	67	70	81	80	83	66	67	66	72	75	74	80	77	79
		Mean value of measurement 1			Mean value of measurement 2			Mean value of measurement 3			Mean value of measurement 4			Mean value of measurement 5			Mean value of measurement 6
		81.3333			67.3333			81.3333			66.3333			73.6667			78.6667
		Mean value of six measurement			SEM
		74.7778			6.76812
Supplementary Fig. 1d right
Plant	Concentration of LaCl3 (μM)	Average diameter of endocytic vesicles per cell with endocytosis (nm)																		p value between comparison group
																				0	30	80
Col-0	0	Measurement 1			Measurement 2			Measurement 3			Measurement 4			Measurement 5			Measurement 6			-	0	0
		Replicate 1	Replicate 2	Replicate 3	Replicate 1	Replicate 2	Replicate 3	Replicate 1	Replicate 2	Replicate 3	Replicate 1	Replicate 2	Replicate 3	Replicate 1	Replicate 2	Replicate 3	Replicate 1	Replicate 2	Replicate 3
		0	0	0	0	0	0	0	0	0	0	0	0	0	0	0	0	0	0
		Mean value of measurement 1			Mean value of measurement 2			Mean value of measurement 3			Mean value of measurement 4			Mean value of measurement 5			Mean value of measurement 6
		0			0			0			0			0			0
		Mean value of six measurement			SEM
		0			0
	30	Measurement 1			Measurement 2			Measurement 3			Measurement 4			Measurement 5			Measurement 6			0	-	0
		Replicate 1	Replicate 2	Replicate 3	Replicate 1	Replicate 2	Replicate 3	Replicate 1	Replicate 2	Replicate 3	Replicate 1	Replicate 2	Replicate 3	Replicate 1	Replicate 2	Replicate 3	Replicate 1	Replicate 2	Replicate 3
		126	120	133	147	155	140	124	115	121	150	153	148	180	186	174	177	174	181
		Mean value of measurement 1			Mean value of measurement 2			Mean value of measurement 3			Mean value of measurement 4			Mean value of measurement 5			Mean value of measurement 6
		126.333			147.333			120			150.333			180			177.333
		Mean value of six measurement			SEM
		150.222			24.9566
	80	Measurement 1			Measurement 2			Measurement 3			Measurement 4			Measurement 5			Measurement 6			0	0	-
		Replicate 1	Replicate 2	Replicate 3	Replicate 1	Replicate 2	Replicate 3	Replicate 1	Replicate 2	Replicate 3	Replicate 1	Replicate 2	Replicate 3	Replicate 1	Replicate 2	Replicate 3	Replicate 1	Replicate 2	Replicate 3
		120	125	134	257	250	244	138	154	162	247	236	228	256	263	251	134	122	137
		Mean value of measurement 1			Mean value of measurement 2			Mean value of measurement 3			Mean value of measurement 4			Mean value of measurement 5			Mean value of measurement 6
		126.333			250.333			151.333			237			256.667			131
		Mean value of six measurement			SEM
		192.111			62.1231

## Sheet: Supplementary Figure2
Supplementary Fig. 2b left
Plant	Concentration of LaCl3 (μM)	Frequency of cells with CME in pCLC1::CLC1-GFP leaves (%)																		p value between comparison group
																				0	30	80
CLC1-GFP	0 μM	Measurement 1			Measurement 2			Measurement 3			Measurement 4			Measurement 5			Measurement 6			-	0	0
		Replicate 1	Replicate 2	Replicate 3	Replicate 1	Replicate 2	Replicate 3	Replicate 1	Replicate 2	Replicate 3	Replicate 1	Replicate 2	Replicate 3	Replicate 1	Replicate 2	Replicate 3	Replicate 1	Replicate 2	Replicate 3
		0	0	0	0	0	0	0	0	0	0	0	0	0	0	0	0	0	0
		Mean value of measurement 1			Mean value of measurement 2			Mean value of measurement 3			Mean value of measurement 4			Mean value of measurement 5			Mean value of measurement 6
		0			0			0			0			0			0
		Mean value of six measurement			SEM
		0			0
	30 μM	Measurement 1			Measurement 2			Measurement 3			Measurement 4			Measurement 5			Measurement 6			0	-	0
		Replicate 1	Replicate 2	Replicate 3	Replicate 1	Replicate 2	Replicate 3	Replicate 1	Replicate 2	Replicate 3	Replicate 1	Replicate 2	Replicate 3	Replicate 1	Replicate 2	Replicate 3	Replicate 1	Replicate 2	Replicate 3
		24	24	25	20	19	20	16	15	17	25	26	22	16	19	15	23	20	22
		Mean value of measurement 1			Mean value of measurement 2			Mean value of measurement 3			Mean value of measurement 4			Mean value of measurement 5			Mean value of measurement 6
		24.3333			19.6667			16			24.3333			16.6667			21.6667
		Mean value of six measurement			SEM
		20.4444			3.64336
	80 μM	Measurement 1			Measurement 2			Measurement 3			Measurement 4			Measurement 5			Measurement 6			0	0	-
		Replicate 1	Replicate 2	Replicate 3	Replicate 1	Replicate 2	Replicate 3	Replicate 1	Replicate 2	Replicate 3	Replicate 1	Replicate 2	Replicate 3	Replicate 1	Replicate 2	Replicate 3	Replicate 1	Replicate 2	Replicate 3
		72	72	73	75	76	75	82	83	79	72	70	71	79	81	77	80	82	83
		Mean value of measurement 1			Mean value of measurement 2			Mean value of measurement 3			Mean value of measurement 4			Mean value of measurement 5			Mean value of measurement 6
		72.3333			75.3333			81.3333			71			79			81.6667
		Mean value of six measurement			SEM
		76.7778			4.57853
Supplementary Fig. 2b right
Plant	Concentration of LaCl3 (μM)	Average number of CLC1-GFP labelled vesicles per cell with CME																		p value between comparison group
																				0	30	80
CLC1-GFP	0 μM	Measurement 1			Measurement 2			Measurement 3			Measurement 4			Measurement 5			Measurement 6			-	0.003	0
		Replicate 1	Replicate 2	Replicate 3	Replicate 1	Replicate 2	Replicate 3	Replicate 1	Replicate 2	Replicate 3	Replicate 1	Replicate 2	Replicate 3	Replicate 1	Replicate 2	Replicate 3	Replicate 1	Replicate 2	Replicate 3
		0	0	0	0	0	0	0	0	0	0	0	0	0	0	0	0	0	0
		Mean value of measurement 1			Mean value of measurement 2			Mean value of measurement 3			Mean value of measurement 4			Mean value of measurement 5			Mean value of measurement 6
		0			0			0			0			0			0
		Mean value of six measurement			SEM
		0			0
	30 μM	Measurement 1			Measurement 2			Measurement 3			Measurement 4			Measurement 5			Measurement 6			0.003	-	0.009
		Replicate 1	Replicate 2	Replicate 3	Replicate 1	Replicate 2	Replicate 3	Replicate 1	Replicate 2	Replicate 3	Replicate 1	Replicate 2	Replicate 3	Replicate 1	Replicate 2	Replicate 3	Replicate 1	Replicate 2	Replicate 3
		4.4	4.2	4.5	3	3.3	3.1	2.6	2.3	3	5.4	5.3	5.6	5.6	5.8	5.5	5.6	5.5	5.3
		Mean value of measurement 1			Mean value of measurement 2			Mean value of measurement 3			Mean value of measurement 4			Mean value of measurement 5			Mean value of measurement 6
		4.36667			3.13333			2.63333			5.43333			5.63333			5.46667
		Mean value of six measurement			SEM
		4.44444			1.29934
	80 μM	Measurement 1			Measurement 2			Measurement 3			Measurement 4			Measurement 5			Measurement 6			0	0.009	-
		Replicate 1	Replicate 2	Replicate 3	Replicate 1	Replicate 2	Replicate 3	Replicate 1	Replicate 2	Replicate 3	Replicate 1	Replicate 2	Replicate 3	Replicate 1	Replicate 2	Replicate 3	Replicate 1	Replicate 2	Replicate 3
		9.2	10.2	9.6	11.7	12.3	12.4	4.6	5	4.7	4.7	4	4.6	12.1	11.4	12.2	5.2	6.3	5.7
		Mean value of measurement 1			Mean value of measurement 2			Mean value of measurement 3			Mean value of measurement 4			Mean value of measurement 5			Mean value of measurement 6
		9.66667			12.1333			4.76667			4.43333			11.9			5.73333
		Mean value of six measurement			SEM
		8.10556			3.55862

## Sheet: Supplementary Figure3
Supplementary Fig. 3c
Plant	Concentration of NaCl (μM)	Average fluorescent area of FM4-64 in root cells with endocytosis																		p value between comparison group
																				0	30	80
Col-0	0	Measurement 1			Measurement 2			Measurement 3			Measurement 4			Measurement 5			Measurement 6			-	0.79	0.639
		Replicate 1	Replicate 2	Replicate 3	Replicate 1	Replicate 2	Replicate 3	Replicate 1	Replicate 2	Replicate 3	Replicate 1	Replicate 2	Replicate 3	Replicate 1	Replicate 2	Replicate 3	Replicate 1	Replicate 2	Replicate 3
		20126	24975	22103	22001	24786	25983	20831	22203	25790	25234	32231	22013	30643	32167	37362	22013	17458	21342
		Mean value of measurement 1			Mean value of measurement 2			Mean value of measurement 3			Mean value of measurement 4			Mean value of measurement 5			Mean value of measurement 6
		22401.3			24256.7			22941.3			26492.7			33390.7			20271
		Mean value of six measurement			SEM
		24958.9			4615.81
	90	Measurement 1			Measurement 2			Measurement 3			Measurement 4			Measurement 5			Measurement 6			0.79	-	0.838
		Replicate 1	Replicate 2	Replicate 3	Replicate 1	Replicate 2	Replicate 3	Replicate 1	Replicate 2	Replicate 3	Replicate 1	Replicate 2	Replicate 3	Replicate 1	Replicate 2	Replicate 3	Replicate 1	Replicate 2	Replicate 3
		20781	21032	21765	30342	31032	31421	22054	21543	22121	30021	32132	28742	25012	26421	24321	24780	25421	23123
		Mean value of measurement 1			Mean value of measurement 2			Mean value of measurement 3			Mean value of measurement 4			Mean value of measurement 5			Mean value of measurement 6
		21192.7			30931.7			21906			30298.3			25251.3			24441.3
		Mean value of six measurement			SEM
		25670.2			4123.24
	240	Measurement 1			Measurement 2			Measurement 3			Measurement 4			Measurement 5			Measurement 6			0.639	0.838	-
		Replicate 1	Replicate 2	Replicate 3	Replicate 1	Replicate 2	Replicate 3	Replicate 1	Replicate 2	Replicate 3	Replicate 1	Replicate 2	Replicate 3	Replicate 1	Replicate 2	Replicate 3	Replicate 1	Replicate 2	Replicate 3
		22432	21442	21342	31043	30231	31421	32321	31321	32894	21078	20746	22012	28432	27864	28932	24012	23123	21231
		Mean value of measurement 1			Mean value of measurement 2			Mean value of measurement 3			Mean value of measurement 4			Mean value of measurement 5			Mean value of measurement 6
		21738.7			30898.3			32178.7			21278.7			28409.3			22788.7
		Mean value of six measurement			SEM
		26215.4			4867.42

## Sheet: Supplementary Figure4
	Supplementary Fig. 4
Plants	Organs	Concentration of LaCl3 (μM)	Osmotic pressure (mOsm·kg-1)																		p value between comparison group
																					0	30	80
Col-0	Leaves	0	Measurement 1			Measurement 2			Measurement 3			Measurement 4			Measurement 5			Measurement 6			-	0.955	0.572
			Replicate 1	Replicate 2	Replicate 3	Replicate 1	Replicate 2	Replicate 3	Replicate 1	Replicate 2	Replicate 3	Replicate 1	Replicate 2	Replicate 3	Replicate 1	Replicate 2	Replicate 3	Replicate 1	Replicate 2	Replicate 3
			0.1	0.11	0.12	0.1	0.12	0.14	0.16	0.18	0.17	0.12	0.13	0.15	0.21	0.23	0.23	0.22	0.25	0.26
			Mean value of measurement 1			Mean value of measurement 2			Mean value of measurement 3			Mean value of measurement 4			Mean value of measurement 5			Mean value of measurement 6
			0.11			0.12			0.17			0.133333			0.223333			0.243333
			Mean value of six measurement			SEM
			0.166667			0.055857
		30	Measurement 1			Measurement 2			Measurement 3			Measurement 4			Measurement 5			Measurement 6			0.955	-	0.61
			Replicate 1	Replicate 2	Replicate 3	Replicate 1	Replicate 2	Replicate 3	Replicate 1	Replicate 2	Replicate 3	Replicate 1	Replicate 2	Replicate 3	Replicate 1	Replicate 2	Replicate 3	Replicate 1	Replicate 2	Replicate 3
			0.11	0.13	0.15	0.21	0.22	0.23	0.15	0.1	0.2	0.21	0.19	0.23	0.16	0.13	0.17	0.13	0.14	0.15
			Mean value of measurement 1			Mean value of measurement 2			Mean value of measurement 3			Mean value of measurement 4			Mean value of measurement 5			Mean value of measurement 6
			0.13			0.22			0.15			0.21			0.153333			0.14
			Mean value of six measurement			SEM
			0.167222			0.0380302
		80	Measurement 1			Measurement 2			Measurement 3			Measurement 4			Measurement 5			Measurement 6			0.572	0.61	-
			Replicate 1	Replicate 2	Replicate 3	Replicate 1	Replicate 2	Replicate 3	Replicate 1	Replicate 2	Replicate 3	Replicate 1	Replicate 2	Replicate 3	Replicate 1	Replicate 2	Replicate 3	Replicate 1	Replicate 2	Replicate 3
			0.1	0.12	0.14	0.22	0.18	0.26	0.23	0.21	0.25	0.11	0.13	0.09	0.24	0.21	0.25	0.18	0.15	0.22
			Mean value of measurement 1			Mean value of measurement 2			Mean value of measurement 3			Mean value of measurement 4			Mean value of measurement 5			Mean value of measurement 6
			0.12			0.22			0.23			0.11			0.233333			0.183333
			Mean value of six measurement			SEM
			0.182778			0.0555144
	Roots	0	Measurement 1			Measurement 2			Measurement 3			Measurement 4			Measurement 5			Measurement 6			-	0.816	0.954
			Replicate 1	Replicate 2	Replicate 3	Replicate 1	Replicate 2	Replicate 3	Replicate 1	Replicate 2	Replicate 3	Replicate 1	Replicate 2	Replicate 3	Replicate 1	Replicate 2	Replicate 3	Replicate 1	Replicate 2	Replicate 3
			0.12	0.14	0.16	0.24	0.26	0.22	0.22	0.25	0.21	0.16	0.13	0.19	0.15	0.17	0.13	0.23	0.24	0.21
			Mean value of measurement 1			Mean value of measurement 2			Mean value of measurement 3			Mean value of measurement 4			Mean value of measurement 5			Mean value of measurement 6
			0.14			0.24			0.226667			0.16			0.15			0.226667
			Mean value of six measurement			SEM
			0.190556			0.0451376
		30	Measurement 1			Measurement 2			Measurement 3			Measurement 4			Measurement 5			Measurement 6			0.816	-	0.862
			Replicate 1	Replicate 2	Replicate 3	Replicate 1	Replicate 2	Replicate 3	Replicate 1	Replicate 2	Replicate 3	Replicate 1	Replicate 2	Replicate 3	Replicate 1	Replicate 2	Replicate 3	Replicate 1	Replicate 2	Replicate 3
			0.13	0.1	0.15	0.23	0.2	0.26	0.22	0.24	0.2	0.16	0.18	0.17	0.15	0.14	0.12	0.24	0.21	0.2
			Mean value of measurement 1			Mean value of measurement 2			Mean value of measurement 3			Mean value of measurement 4			Mean value of measurement 5			Mean value of measurement 6
			0.126667			0.23			0.22			0.17			0.136667			0.216667
			Mean value of six measurement			SEM
			0.183333			0.0451664
		80	Measurement 1			Measurement 2			Measurement 3			Measurement 4			Measurement 5			Measurement 6			0.954	0.862	-
			Replicate 1	Replicate 2	Replicate 3	Replicate 1	Replicate 2	Replicate 3	Replicate 1	Replicate 2	Replicate 3	Replicate 1	Replicate 2	Replicate 3	Replicate 1	Replicate 2	Replicate 3	Replicate 1	Replicate 2	Replicate 3
			0.11	0.13	0.15	0.25	0.24	0.26	0.14	0.12	0.16	0.16	0.11	0.18	0.25	0.22	0.26	0.23	0.21	0.25
			Mean value of measurement 1			Mean value of measurement 2			Mean value of measurement 3			Mean value of measurement 4			Mean value of measurement 5			Mean value of measurement 6
			0.13			0.25			0.14			0.15			0.243333			0.23
			Mean value of six measurement			SEM
			0.190556			0.0561117

## Sheet: Supplementary Figure5
Supplementary Fig. 5
Plants	Organs	Concentration of LaCl3 (μM)	Levels of La(III) in Col-0 (mg·g-1 DW)																		p value between comparison group
																					0	30	80
Col-0	Leaves	0	Measurement 1			Measurement 2			Measurement 3			Measurement 4			Measurement 5			Measurement 6			-	0	0
			Replicate 1	Replicate 2	Replicate 3	Replicate 1	Replicate 2	Replicate 3	Replicate 1	Replicate 2	Replicate 3	Replicate 1	Replicate 2	Replicate 3	Replicate 1	Replicate 2	Replicate 3	Replicate 1	Replicate 2	Replicate 3
			0.011	0.009	0.009	0.015	0.017	0.017	0.015	0.018	0.019	0.015	0.016	0.017	0.01	0.01	0.008	0.011	0.009	0.013
			Mean value of measurement 1			Mean value of measurement 2			Mean value of measurement 3			Mean value of measurement 4			Mean value of measurement 5			Mean value of measurement 6
			0.00966667			0.0163333			0.0173333			0.016			0.00933333			0.011
			Mean value of six measurement			SEM
			0.0132778			0.0036601
		30	Measurement 1			Measurement 2			Measurement 3			Measurement 4			Measurement 5			Measurement 6			0	-	0
			Replicate 1	Replicate 2	Replicate 3	Replicate 1	Replicate 2	Replicate 3	Replicate 1	Replicate 2	Replicate 3	Replicate 1	Replicate 2	Replicate 3	Replicate 1	Replicate 2	Replicate 3	Replicate 1	Replicate 2	Replicate 3
			0.421	0.42	0.441	0.453	0.442	0.462	0.442	0.435	0.458	0.432	0.416	0.447	0.446	0.435	0.459	0.457	0.442	0.468
			Mean value of measurement 1			Mean value of measurement 2			Mean value of measurement 3			Mean value of measurement 4			Mean value of measurement 5			Mean value of measurement 6
			0.427333			0.452333			0.445			0.431667			0.446667			0.455667
			Mean value of six measurement			SEM
			0.443111			0.0113032
		80	Measurement 1			Measurement 2			Measurement 3			Measurement 4			Measurement 5			Measurement 6			0	0	-
			Replicate 1	Replicate 2	Replicate 3	Replicate 1	Replicate 2	Replicate 3	Replicate 1	Replicate 2	Replicate 3	Replicate 1	Replicate 2	Replicate 3	Replicate 1	Replicate 2	Replicate 3	Replicate 1	Replicate 2	Replicate 3
			1.076	1.103	1.088	1.121	1.118	1.1088	1.091	1.121	1.099	1.1	1.096	1.178	1.101	1.078	1.11	1.121	1.045	1.199
			Mean value of measurement 1			Mean value of measurement 2			Mean value of measurement 3			Mean value of measurement 4			Mean value of measurement 5			Mean value of measurement 6
			1.089			1.11593			1.10367			1.12467			1.09633			1.12167
			Mean value of six measurement			SEM
			1.10854			0.0144333
	Roots	0	Measurement 1			Measurement 2			Measurement 3			Measurement 4			Measurement 5			Measurement 6			-	0.583	0.68
			Replicate 1	Replicate 2	Replicate 3	Replicate 1	Replicate 2	Replicate 3	Replicate 1	Replicate 2	Replicate 3	Replicate 1	Replicate 2	Replicate 3	Replicate 1	Replicate 2	Replicate 3	Replicate 1	Replicate 2	Replicate 3
			0.005	0.006	0.008	0.016	0.017	0.018	0.009	0.015	0.009	0.018	0.015	0.016	0.014	0.016	0.007	0.006	0.008	0.006
			Mean value of measurement 1			Mean value of measurement 2			Mean value of measurement 3			Mean value of measurement 4			Mean value of measurement 5			Mean value of measurement 6
			0.00633333			0.017			0.011			0.0163333			0.0123333			0.00666667
			Mean value of six measurement			SEM
			0.0116111			0.00457246
		30	Measurement 1			Measurement 2			Measurement 3			Measurement 4			Measurement 5			Measurement 6			0.583	-	0.89
			Replicate 1	Replicate 2	Replicate 3	Replicate 1	Replicate 2	Replicate 3	Replicate 1	Replicate 2	Replicate 3	Replicate 1	Replicate 2	Replicate 3	Replicate 1	Replicate 2	Replicate 3	Replicate 1	Replicate 2	Replicate 3
			0.01	0.009	0.009	0.016	0.013	0.018	0.014	0.012	0.013	0.013	0.015	0.016	0.009	0.01	0.013	0.015	0.017	0.015
			Mean value of measurement 1						Mean value of measurement 3			Mean value of measurement 4			Mean value of measurement 5			Mean value of measurement 6
			0.00933333			0.0156667			0.013			0.0146667			0.0106667			0.0156667
			Mean value of six measurement			SEM
			0.0131667			0.00267291
		80	Measurement 1			Measurement 2			Measurement 3			Measurement 4			Measurement 5			Measurement 6			0.68	0.89	-
			Replicate 1	Replicate 2	Replicate 3	Replicate 1	Replicate 2	Replicate 3	Replicate 1	Replicate 2	Replicate 3	Replicate 1	Replicate 2	Replicate 3	Replicate 1	Replicate 2	Replicate 3	Replicate 1	Replicate 2	Replicate 3
			0.008	0.009	0.006	0.016	0.018	0.018	0.01	0.012	0.013	0.015	0.014	0.017	0.018	0.016	0.018	0.006	0.008	0.008
			Mean value of measurement 1			Mean value of measurement 2			Mean value of measurement 3			Mean value of measurement 4			Mean value of measurement 5			Mean value of measurement 6
			0.00766667			0.0173333			0.0116667			0.0153333			0.0173333			0.00733333
			Mean value of six measurement			SEM
			0.0127778			0.00458338

## Sheet: Supplementary Figure6
Supplementary Fig. 6
Venus-CANTH
					left to right × three repliacate
					Col-0 without Dex treatment	Col-0 with Dex treatment	CANTH-Veuns without Dex treatment	CANTH-Veuns with Dex treatment
Actin
					left to right × three repliacate
					Col-0 without Dex treatment	Col-0 with Dex treatment	CANTH-Veuns without Dex treatment	CANTH-Veuns with Dex treatment

[truncated: 8 more sheets: Supplementary Figure7, Supplementary Figure8, Supplementary Figure9, Supplementary Figure10, Supplementary Table1, Supplementary Table2, Supplementary Table3, Supplementary Table4]
